# Supplementary material for: A QSP model of prostate cancer immunotherapy to identify effective combination therapies
Source: Sci Rep. 2020 Jun 3;10:9063. doi: 10.1038/s41598-020-65590-0 (PMC7270132; doi:10.1038/s41598-020-65590-0)
Supplement: Supplementary file 2 [file 41598_2020_65590_MOESM2_ESM.zip]

Archive with 502 entries (401 files):
- ColettiEtAl_SupplementaryFile2/
- ColettiEtAl_SupplementaryFile2/.DS_Store
- ColettiEtAl_SupplementaryFile2/Auxiliary/
- ColettiEtAl_SupplementaryFile2/Auxiliary/amiciStructToSource.m
- ColettiEtAl_SupplementaryFile2/Auxiliary/genssiAskForConfirmation.m
- ColettiEtAl_SupplementaryFile2/Auxiliary/genssiCheckExpCondition.m
- ColettiEtAl_SupplementaryFile2/Auxiliary/genssiCheckModel.m
- ColettiEtAl_SupplementaryFile2/Auxiliary/genssiComputeLieDerivatives.m
- ColettiEtAl_SupplementaryFile2/Auxiliary/genssiComputeReducedTableau.m
- ColettiEtAl_SupplementaryFile2/Auxiliary/genssiComputeTableau.m
- ColettiEtAl_SupplementaryFile2/Auxiliary/genssiGetCandForTransformation.m
- ColettiEtAl_SupplementaryFile2/Auxiliary/genssiGetSymChar.m
- ColettiEtAl_SupplementaryFile2/Auxiliary/genssiOrderTableau.m
- ColettiEtAl_SupplementaryFile2/Auxiliary/genssiPolySys.m
- ColettiEtAl_SupplementaryFile2/Auxiliary/genssiRemoveZeroColumns.m
- ColettiEtAl_SupplementaryFile2/Auxiliary/genssiRemoveZeroElementsC.m
- ColettiEtAl_SupplementaryFile2/Auxiliary/genssiRemoveZeroElementsR.m
- ColettiEtAl_SupplementaryFile2/Auxiliary/genssiRemoveZeroRows.m
- ColettiEtAl_SupplementaryFile2/Auxiliary/genssiReportInputs.m
- ColettiEtAl_SupplementaryFile2/Auxiliary/genssiReportResults.m
- ColettiEtAl_SupplementaryFile2/Auxiliary/genssiStructToSource.m
- ColettiEtAl_SupplementaryFile2/Auxiliary/genssiTableauImage.m
- ColettiEtAl_SupplementaryFile2/Auxiliary/genssiTransposeModel.m
- ColettiEtAl_SupplementaryFile2/Auxiliary/template_genssiUserSpecificDefaults
- ColettiEtAl_SupplementaryFile2/ColettiPCa.m
- ColettiEtAl_SupplementaryFile2/Docu/
- ColettiEtAl_SupplementaryFile2/Docu/.DS_Store
- ColettiEtAl_SupplementaryFile2/Docu/MatlabDocMaker.m
- ColettiEtAl_SupplementaryFile2/Docu/config/
- ColettiEtAl_SupplementaryFile2/Docu/config/Doxyfile.template
- ColettiEtAl_SupplementaryFile2/Docu/config/developers.c
- ColettiEtAl_SupplementaryFile2/Docu/config/latexextras.template
- ColettiEtAl_SupplementaryFile2/Docu/config/mtocpp
- ColettiEtAl_SupplementaryFile2/Docu/config/mtocpp.conf
- ColettiEtAl_SupplementaryFile2/Docu/config/mtocpp_post
- ColettiEtAl_SupplementaryFile2/Docu/input/
- ColettiEtAl_SupplementaryFile2/Docu/input/GenSSI-logo-square.jpg
- ColettiEtAl_SupplementaryFile2/Docu/input/GenSSI-logo.jpg
- ColettiEtAl_SupplementaryFile2/Docu/input/definition.dox
- ColettiEtAl_SupplementaryFile2/Docu/input/mainpage.dox
- ColettiEtAl_SupplementaryFile2/Docu/input/orgcode.dox
- ColettiEtAl_SupplementaryFile2/Examples/
- ColettiEtAl_SupplementaryFile2/Examples/Arabidopsis/
- ColettiEtAl_SupplementaryFile2/Examples/Arabidopsis/Arabidopsis.m
- ColettiEtAl_SupplementaryFile2/Examples/Arabidopsis/run0-R2008a/
- ColettiEtAl_SupplementaryFile2/Examples/Arabidopsis/run0-R2008a/Figure1.fig
- ColettiEtAl_SupplementaryFile2/Examples/Arabidopsis/run0-R2008a/Figure2.fig
- ColettiEtAl_SupplementaryFile2/Examples/Arabidopsis/run0-R2008a/Figure3.fig
- ColettiEtAl_SupplementaryFile2/Examples/Arabidopsis/run0-R2008a/Figure4.fig
- ColettiEtAl_SupplementaryFile2/Examples/Arabidopsis/run0-R2008a/Figure5.fig
- ColettiEtAl_SupplementaryFile2/Examples/Arabidopsis/run0-R2008a/Figure6.fig
- ColettiEtAl_SupplementaryFile2/Examples/Arabidopsis/run0-R2008a/model_information.txt
- ColettiEtAl_SupplementaryFile2/Examples/Arabidopsis/run0-R2016b/
- ColettiEtAl_SupplementaryFile2/Examples/Arabidopsis/run0-R2016b/Figure1.fig
- ColettiEtAl_SupplementaryFile2/Examples/Arabidopsis/run0-R2016b/Figure2.fig
- ColettiEtAl_SupplementaryFile2/Examples/Arabidopsis/run0-R2016b/Figure3.fig
- ColettiEtAl_SupplementaryFile2/Examples/Arabidopsis/run0-R2016b/Figure4.fig
- ColettiEtAl_SupplementaryFile2/Examples/Arabidopsis/run0-R2016b/Figure5.fig
- ColettiEtAl_SupplementaryFile2/Examples/Arabidopsis/run0-R2016b/Figure6.fig
- ColettiEtAl_SupplementaryFile2/Examples/Arabidopsis/run0-R2016b/model_information.txt
- ColettiEtAl_SupplementaryFile2/Examples/Arabidopsis/runArabidopsis.m
- ColettiEtAl_SupplementaryFile2/Examples/Arabidopsis/runV2-R2017a/
- ColettiEtAl_SupplementaryFile2/Examples/Arabidopsis/runV2-R2017a/Figure1.fig
- ColettiEtAl_SupplementaryFile2/Examples/Arabidopsis/runV2-R2017a/Figure2.fig
- ColettiEtAl_SupplementaryFile2/Examples/Arabidopsis/runV2-R2017a/Figure3.fig
- ColettiEtAl_SupplementaryFile2/Examples/Arabidopsis/runV2-R2017a/Figure4.fig
- ColettiEtAl_SupplementaryFile2/Examples/Arabidopsis/runV2-R2017a/Figure5.fig
- ColettiEtAl_SupplementaryFile2/Examples/Arabidopsis/runV2-R2017a/Figure6.fig
- ColettiEtAl_SupplementaryFile2/Examples/Arabidopsis/runV2-R2017a/model_information.txt
- ColettiEtAl_SupplementaryFile2/Examples/ArabidopsisPoly/
- ColettiEtAl_SupplementaryFile2/Examples/ArabidopsisPoly/Arabidopsis.m
- ColettiEtAl_SupplementaryFile2/Examples/ArabidopsisPoly/ArabidopsisPoly.m
- ColettiEtAl_SupplementaryFile2/Examples/ArabidopsisPoly/run0-R2016a/
- ColettiEtAl_SupplementaryFile2/Examples/ArabidopsisPoly/run0-R2016a/Figure1.fig
- ColettiEtAl_SupplementaryFile2/Examples/ArabidopsisPoly/run0-R2016a/Figure2.fig
- ColettiEtAl_SupplementaryFile2/Examples/ArabidopsisPoly/run0-R2016a/Figure3.fig
- ColettiEtAl_SupplementaryFile2/Examples/ArabidopsisPoly/run0-R2016a/model_information.txt
- ColettiEtAl_SupplementaryFile2/Examples/ArabidopsisPoly/run0-R2016b/
- ColettiEtAl_SupplementaryFile2/Examples/ArabidopsisPoly/run0-R2016b/Figure1.fig
- ColettiEtAl_SupplementaryFile2/Examples/ArabidopsisPoly/run0-R2016b/Figure2.fig
- ColettiEtAl_SupplementaryFile2/Examples/ArabidopsisPoly/run0-R2016b/Figure3.fig
- ColettiEtAl_SupplementaryFile2/Examples/ArabidopsisPoly/run0-R2016b/model_information.txt
- ColettiEtAl_SupplementaryFile2/Examples/ArabidopsisPoly/runArabidopsisPoly.m
- ColettiEtAl_SupplementaryFile2/Examples/ArabidopsisPoly/runV2-R2017a/
- ColettiEtAl_SupplementaryFile2/Examples/ArabidopsisPoly/runV2-R2017a/Figure1.fig
- ColettiEtAl_SupplementaryFile2/Examples/ArabidopsisPoly/runV2-R2017a/Figure2.fig
- ColettiEtAl_SupplementaryFile2/Examples/ArabidopsisPoly/runV2-R2017a/Figure3.fig
- ColettiEtAl_SupplementaryFile2/Examples/ArabidopsisPoly/runV2-R2017a/Figure4.fig
- ColettiEtAl_SupplementaryFile2/Examples/ArabidopsisPoly/runV2-R2017a/Figure5.fig
- ColettiEtAl_SupplementaryFile2/Examples/ArabidopsisPoly/runV2-R2017a/Figure6.fig
- ColettiEtAl_SupplementaryFile2/Examples/ArabidopsisPoly/runV2-R2017a/model_information.txt
- ColettiEtAl_SupplementaryFile2/Examples/BIOMD0000000003/
- ColettiEtAl_SupplementaryFile2/Examples/BIOMD0000000003/BIOMD0000000003.m
- ColettiEtAl_SupplementaryFile2/Examples/BIOMD0000000003/BIOMD0000000003.xml
- ColettiEtAl_SupplementaryFile2/Examples/BIOMD0000000003/runBIOMD0000000003.m
- ColettiEtAl_SupplementaryFile2/Examples/BIOMD0000000003/runV2-R2017a/
- ColettiEtAl_SupplementaryFile2/Examples/BIOMD0000000003/runV2-R2017a/Figure1.fig
- ColettiEtAl_SupplementaryFile2/Examples/BIOMD0000000003/runV2-R2017a/Figure2.fig
- ColettiEtAl_SupplementaryFile2/Examples/BIOMD0000000003/runV2-R2017a/Figure3.fig
- ColettiEtAl_SupplementaryFile2/Examples/BIOMD0000000003/runV2-R2017a/model_information.txt
- ColettiEtAl_SupplementaryFile2/Examples/BIOMD0000000010/
- ColettiEtAl_SupplementaryFile2/Examples/BIOMD0000000010/BIOMD0000000010.m
- ColettiEtAl_SupplementaryFile2/Examples/BIOMD0000000010/BIOMD0000000010.xml
- ColettiEtAl_SupplementaryFile2/Examples/BIOMD0000000010/runBIOMD0000000010.m
- ColettiEtAl_SupplementaryFile2/Examples/BIOMD0000000010/runV2-R2017a/
- ColettiEtAl_SupplementaryFile2/Examples/BIOMD0000000010/runV2-R2017a/Figure1.fig
- ColettiEtAl_SupplementaryFile2/Examples/BIOMD0000000010/runV2-R2017a/Figure2.fig
- ColettiEtAl_SupplementaryFile2/Examples/BIOMD0000000010/runV2-R2017a/Figure3.fig
- ColettiEtAl_SupplementaryFile2/Examples/BIOMD0000000010/runV2-R2017a/Figure4.fig
- ColettiEtAl_SupplementaryFile2/Examples/BIOMD0000000010/runV2-R2017a/model_information.txt
- ColettiEtAl_SupplementaryFile2/Examples/Bilirubin1/
- ColettiEtAl_SupplementaryFile2/Examples/Bilirubin1/Bilirubin1.m
- ColettiEtAl_SupplementaryFile2/Examples/Bilirubin1/run0-R2016a/
- ColettiEtAl_SupplementaryFile2/Examples/Bilirubin1/run0-R2016a/Figure1.fig
- ColettiEtAl_SupplementaryFile2/Examples/Bilirubin1/run0-R2016a/Figure2.fig
- ColettiEtAl_SupplementaryFile2/Examples/Bilirubin1/run0-R2016a/Figure3.fig
- ColettiEtAl_SupplementaryFile2/Examples/Bilirubin1/run0-R2016a/model_information.txt
- ColettiEtAl_SupplementaryFile2/Examples/Bilirubin1/run0-R2016b/
- ColettiEtAl_SupplementaryFile2/Examples/Bilirubin1/run0-R2016b/Figure1.fig
- ColettiEtAl_SupplementaryFile2/Examples/Bilirubin1/run0-R2016b/Figure2.fig
- ColettiEtAl_SupplementaryFile2/Examples/Bilirubin1/run0-R2016b/Figure3.fig
- ColettiEtAl_SupplementaryFile2/Examples/Bilirubin1/run0-R2016b/model_information.txt
- ColettiEtAl_SupplementaryFile2/Examples/Bilirubin1/runBilirubin1.m
- ColettiEtAl_SupplementaryFile2/Examples/Bilirubin1/runV2-R2017a/
- ColettiEtAl_SupplementaryFile2/Examples/Bilirubin1/runV2-R2017a/Figure1.fig
- ColettiEtAl_SupplementaryFile2/Examples/Bilirubin1/runV2-R2017a/Figure2.fig
- ColettiEtAl_SupplementaryFile2/Examples/Bilirubin1/runV2-R2017a/Figure3.fig
- ColettiEtAl_SupplementaryFile2/Examples/Bilirubin1/runV2-R2017a/model_information.txt
- ColettiEtAl_SupplementaryFile2/Examples/Bilirubin2/
- ColettiEtAl_SupplementaryFile2/Examples/Bilirubin2/Bilirubin2.m
- ColettiEtAl_SupplementaryFile2/Examples/Bilirubin2/run0-R2016a/
- ColettiEtAl_SupplementaryFile2/Examples/Bilirubin2/run0-R2016a/Figure1.fig
- ColettiEtAl_SupplementaryFile2/Examples/Bilirubin2/run0-R2016a/Figure2.fig
- ColettiEtAl_SupplementaryFile2/Examples/Bilirubin2/run0-R2016a/Figure3.fig
- ColettiEtAl_SupplementaryFile2/Examples/Bilirubin2/run0-R2016a/model_information.txt
- ColettiEtAl_SupplementaryFile2/Examples/Bilirubin2/run0-R2016b/
- ColettiEtAl_SupplementaryFile2/Examples/Bilirubin2/run0-R2016b/Figure1.fig
- ColettiEtAl_SupplementaryFile2/Examples/Bilirubin2/run0-R2016b/Figure2.fig
- ColettiEtAl_SupplementaryFile2/Examples/Bilirubin2/run0-R2016b/Figure3.fig
- ColettiEtAl_SupplementaryFile2/Examples/Bilirubin2/run0-R2016b/model_information.txt
- ColettiEtAl_SupplementaryFile2/Examples/Bilirubin2/runBilirubin2.m
- ColettiEtAl_SupplementaryFile2/Examples/Bilirubin2/runV2-R2017a/
- ColettiEtAl_SupplementaryFile2/Examples/Bilirubin2/runV2-R2017a/Figure1.fig
- ColettiEtAl_SupplementaryFile2/Examples/Bilirubin2/runV2-R2017a/Figure2.fig
- ColettiEtAl_SupplementaryFile2/Examples/Bilirubin2/runV2-R2017a/Figure3.fig
- ColettiEtAl_SupplementaryFile2/Examples/Bilirubin2/runV2-R2017a/model_information.txt
- ColettiEtAl_SupplementaryFile2/Examples/Cholesterol1/
- ColettiEtAl_SupplementaryFile2/Examples/Cholesterol1/Cholesterol1.m
- ColettiEtAl_SupplementaryFile2/Examples/Cholesterol1/run0-R2016a/
- ColettiEtAl_SupplementaryFile2/Examples/Cholesterol1/run0-R2016a/Figure1.fig
- ColettiEtAl_SupplementaryFile2/Examples/Cholesterol1/run0-R2016a/Figure2.fig
- ColettiEtAl_SupplementaryFile2/Examples/Cholesterol1/run0-R2016a/Figure3.fig
- ColettiEtAl_SupplementaryFile2/Examples/Cholesterol1/run0-R2016a/model_information.txt
- ColettiEtAl_SupplementaryFile2/Examples/Cholesterol1/run0-R2016b/
- ColettiEtAl_SupplementaryFile2/Examples/Cholesterol1/run0-R2016b/Figure1.fig
- ColettiEtAl_SupplementaryFile2/Examples/Cholesterol1/run0-R2016b/Figure2.fig
- ColettiEtAl_SupplementaryFile2/Examples/Cholesterol1/run0-R2016b/Figure3.fig
- ColettiEtAl_SupplementaryFile2/Examples/Cholesterol1/run0-R2016b/model_information.txt
- ColettiEtAl_SupplementaryFile2/Examples/Cholesterol1/runCholesterol1.m
- ColettiEtAl_SupplementaryFile2/Examples/Cholesterol1/runV2-R2017a/
- ColettiEtAl_SupplementaryFile2/Examples/Cholesterol1/runV2-R2017a/Figure1.fig
- ColettiEtAl_SupplementaryFile2/Examples/Cholesterol1/runV2-R2017a/Figure2.fig
- ColettiEtAl_SupplementaryFile2/Examples/Cholesterol1/runV2-R2017a/Figure3.fig
- ColettiEtAl_SupplementaryFile2/Examples/Cholesterol1/runV2-R2017a/model_information.txt
- ColettiEtAl_SupplementaryFile2/Examples/Cholesterol2/
- ColettiEtAl_SupplementaryFile2/Examples/Cholesterol2/Cholesterol2.m
- ColettiEtAl_SupplementaryFile2/Examples/Cholesterol2/run0-R2016a/
- ColettiEtAl_SupplementaryFile2/Examples/Cholesterol2/run0-R2016a/Figure1.fig
- ColettiEtAl_SupplementaryFile2/Examples/Cholesterol2/run0-R2016a/Figure2.fig
- ColettiEtAl_SupplementaryFile2/Examples/Cholesterol2/run0-R2016a/model_information.txt
- ColettiEtAl_SupplementaryFile2/Examples/Cholesterol2/run0-R2016b/
- ColettiEtAl_SupplementaryFile2/Examples/Cholesterol2/run0-R2016b/Figure1.fig
- ColettiEtAl_SupplementaryFile2/Examples/Cholesterol2/run0-R2016b/Figure2.fig
- ColettiEtAl_SupplementaryFile2/Examples/Cholesterol2/run0-R2016b/model_information.txt
- ColettiEtAl_SupplementaryFile2/Examples/Cholesterol2/runCholesterol2.m
- ColettiEtAl_SupplementaryFile2/Examples/Cholesterol2/runV2-R2017a/
- ColettiEtAl_SupplementaryFile2/Examples/Cholesterol2/runV2-R2017a/Figure1.fig
- ColettiEtAl_SupplementaryFile2/Examples/Cholesterol2/runV2-R2017a/Figure2.fig
- ColettiEtAl_SupplementaryFile2/Examples/Cholesterol2/runV2-R2017a/model_information.txt
- ColettiEtAl_SupplementaryFile2/Examples/Degradation/
- ColettiEtAl_SupplementaryFile2/Examples/Degradation/Degradation.m
- ColettiEtAl_SupplementaryFile2/Examples/Degradation/run0-R2016a/
- ColettiEtAl_SupplementaryFile2/Examples/Degradation/run0-R2016a/Figure1.fig
- ColettiEtAl_SupplementaryFile2/Examples/Degradation/run0-R2016a/Figure2.fig
- ColettiEtAl_SupplementaryFile2/Examples/Degradation/run0-R2016a/Figure3.fig
- ColettiEtAl_SupplementaryFile2/Examples/Degradation/run0-R2016a/model_information.txt
- ColettiEtAl_SupplementaryFile2/Examples/Degradation/run0-R2016b/
- ColettiEtAl_SupplementaryFile2/Examples/Degradation/run0-R2016b/Figure1.fig
- ColettiEtAl_SupplementaryFile2/Examples/Degradation/run0-R2016b/Figure2.fig
- ColettiEtAl_SupplementaryFile2/Examples/Degradation/run0-R2016b/Figure3.fig
- ColettiEtAl_SupplementaryFile2/Examples/Degradation/run0-R2016b/model_information.txt
- ColettiEtAl_SupplementaryFile2/Examples/Degradation/runDegradation.m
- ColettiEtAl_SupplementaryFile2/Examples/Degradation/runV2-R2017a/
- ColettiEtAl_SupplementaryFile2/Examples/Degradation/runV2-R2017a/Figure1.fig
- ColettiEtAl_SupplementaryFile2/Examples/Degradation/runV2-R2017a/Figure2.fig
- ColettiEtAl_SupplementaryFile2/Examples/Degradation/runV2-R2017a/Figure3.fig
- ColettiEtAl_SupplementaryFile2/Examples/Degradation/runV2-R2017a/model_information.txt
- ColettiEtAl_SupplementaryFile2/Examples/DegradationPoly/
- ColettiEtAl_SupplementaryFile2/Examples/DegradationPoly/Degradation.m
- ColettiEtAl_SupplementaryFile2/Examples/DegradationPoly/DegradationPoly.m
- ColettiEtAl_SupplementaryFile2/Examples/DegradationPoly/runDegradationPoly.m
- ColettiEtAl_SupplementaryFile2/Examples/DegradationPoly/runV2-R2017a/
- ColettiEtAl_SupplementaryFile2/Examples/DegradationPoly/runV2-R2017a/Figure1.fig
- ColettiEtAl_SupplementaryFile2/Examples/DegradationPoly/runV2-R2017a/Figure2.fig
- ColettiEtAl_SupplementaryFile2/Examples/DegradationPoly/runV2-R2017a/Figure3.fig
- ColettiEtAl_SupplementaryFile2/Examples/DegradationPoly/runV2-R2017a/model_information.txt
- ColettiEtAl_SupplementaryFile2/Examples/Glycolysis/
- ColettiEtAl_SupplementaryFile2/Examples/Glycolysis/Glycolysis.m
- ColettiEtAl_SupplementaryFile2/Examples/Glycolysis/run0-R2008a/
- ColettiEtAl_SupplementaryFile2/Examples/Glycolysis/run0-R2008a/Figure1.fig
- ColettiEtAl_SupplementaryFile2/Examples/Glycolysis/run0-R2008a/Figure2.fig
- ColettiEtAl_SupplementaryFile2/Examples/Glycolysis/run0-R2008a/Figure3.fig
- ColettiEtAl_SupplementaryFile2/Examples/Glycolysis/run0-R2008a/Figure4.fig
- ColettiEtAl_SupplementaryFile2/Examples/Glycolysis/run0-R2008a/model_information.txt
- ColettiEtAl_SupplementaryFile2/Examples/Glycolysis/run0-R2016b/
- ColettiEtAl_SupplementaryFile2/Examples/Glycolysis/run0-R2016b/Figure1.fig
- ColettiEtAl_SupplementaryFile2/Examples/Glycolysis/run0-R2016b/Figure2.fig
- ColettiEtAl_SupplementaryFile2/Examples/Glycolysis/run0-R2016b/Figure3.fig
- ColettiEtAl_SupplementaryFile2/Examples/Glycolysis/run0-R2016b/Figure4.fig
- ColettiEtAl_SupplementaryFile2/Examples/Glycolysis/run0-R2016b/model_information.txt
- ColettiEtAl_SupplementaryFile2/Examples/Glycolysis/runGlycolysis.m
- ColettiEtAl_SupplementaryFile2/Examples/Glycolysis/runV2-R2017a/
- ColettiEtAl_SupplementaryFile2/Examples/Glycolysis/runV2-R2017a/Figure1.fig
- ColettiEtAl_SupplementaryFile2/Examples/Glycolysis/runV2-R2017a/Figure2.fig
- ColettiEtAl_SupplementaryFile2/Examples/Glycolysis/runV2-R2017a/Figure3.fig
- ColettiEtAl_SupplementaryFile2/Examples/Glycolysis/runV2-R2017a/Figure4.fig
- ColettiEtAl_SupplementaryFile2/Examples/Glycolysis/runV2-R2017a/model_information.txt
- ColettiEtAl_SupplementaryFile2/Examples/Goodwin/
- ColettiEtAl_SupplementaryFile2/Examples/Goodwin/Goodwin.m
- ColettiEtAl_SupplementaryFile2/Examples/Goodwin/run0-R2008a/
- ColettiEtAl_SupplementaryFile2/Examples/Goodwin/run0-R2008a/Figure1.fig
- ColettiEtAl_SupplementaryFile2/Examples/Goodwin/run0-R2008a/Figure2.fig
- ColettiEtAl_SupplementaryFile2/Examples/Goodwin/run0-R2008a/Figure3.fig
- ColettiEtAl_SupplementaryFile2/Examples/Goodwin/run0-R2008a/model_information.txt
- ColettiEtAl_SupplementaryFile2/Examples/Goodwin/run0-R2016b/
- ColettiEtAl_SupplementaryFile2/Examples/Goodwin/run0-R2016b/Figure1.fig
- ColettiEtAl_SupplementaryFile2/Examples/Goodwin/run0-R2016b/Figure2.fig
- ColettiEtAl_SupplementaryFile2/Examples/Goodwin/run0-R2016b/Figure3.fig
- ColettiEtAl_SupplementaryFile2/Examples/Goodwin/run0-R2016b/model_information.txt
- ColettiEtAl_SupplementaryFile2/Examples/Goodwin/run0-V2-R2017a/
- ColettiEtAl_SupplementaryFile2/Examples/Goodwin/run0-V2-R2017a/Figure1.fig
- ColettiEtAl_SupplementaryFile2/Examples/Goodwin/run0-V2-R2017a/Figure2.fig
- ColettiEtAl_SupplementaryFile2/Examples/Goodwin/run0-V2-R2017a/Figure3.fig
- ColettiEtAl_SupplementaryFile2/Examples/Goodwin/run0-V2-R2017a/model_information.txt
- ColettiEtAl_SupplementaryFile2/Examples/Goodwin/runGoodwin.m
- ColettiEtAl_SupplementaryFile2/Examples/Goodwin/runV2-R2017a/
- ColettiEtAl_SupplementaryFile2/Examples/Goodwin/runV2-R2017a/Figure1.fig
- ColettiEtAl_SupplementaryFile2/Examples/Goodwin/runV2-R2017a/Figure2.fig
- ColettiEtAl_SupplementaryFile2/Examples/Goodwin/runV2-R2017a/Figure3.fig
- ColettiEtAl_SupplementaryFile2/Examples/Goodwin/runV2-R2017a/model_information.txt
- ColettiEtAl_SupplementaryFile2/Examples/GoodwinPoly/
- ColettiEtAl_SupplementaryFile2/Examples/GoodwinPoly/Goodwin.m
- ColettiEtAl_SupplementaryFile2/Examples/GoodwinPoly/GoodwinPoly.m
- ColettiEtAl_SupplementaryFile2/Examples/GoodwinPoly/run0-R2016a/
- ColettiEtAl_SupplementaryFile2/Examples/GoodwinPoly/run0-R2016a/Figure1.fig
- ColettiEtAl_SupplementaryFile2/Examples/GoodwinPoly/run0-R2016a/Figure2.fig
- ColettiEtAl_SupplementaryFile2/Examples/GoodwinPoly/run0-R2016a/Figure3.fig
- ColettiEtAl_SupplementaryFile2/Examples/GoodwinPoly/run0-R2016a/model_information.txt
- ColettiEtAl_SupplementaryFile2/Examples/GoodwinPoly/run0-R2016b/
- ColettiEtAl_SupplementaryFile2/Examples/GoodwinPoly/run0-R2016b/Figure1.fig
- ColettiEtAl_SupplementaryFile2/Examples/GoodwinPoly/run0-R2016b/Figure2.fig
- ColettiEtAl_SupplementaryFile2/Examples/GoodwinPoly/run0-R2016b/Figure3.fig
- ColettiEtAl_SupplementaryFile2/Examples/GoodwinPoly/run0-R2016b/model_information.txt
- ColettiEtAl_SupplementaryFile2/Examples/GoodwinPoly/runGoodwinPoly.m
- ColettiEtAl_SupplementaryFile2/Examples/GoodwinPoly/runV2-R2017a/
- ColettiEtAl_SupplementaryFile2/Examples/GoodwinPoly/runV2-R2017a/Figure1.fig
- ColettiEtAl_SupplementaryFile2/Examples/GoodwinPoly/runV2-R2017a/Figure2.fig
- ColettiEtAl_SupplementaryFile2/Examples/GoodwinPoly/runV2-R2017a/Figure3.fig
- ColettiEtAl_SupplementaryFile2/Examples/GoodwinPoly/runV2-R2017a/model_information.txt
- ColettiEtAl_SupplementaryFile2/Examples/HIV/
- ColettiEtAl_SupplementaryFile2/Examples/HIV/HIV.m
- ColettiEtAl_SupplementaryFile2/Examples/HIV/run0-R2016a/
- ColettiEtAl_SupplementaryFile2/Examples/HIV/run0-R2016a/Figure1.fig
- ColettiEtAl_SupplementaryFile2/Examples/HIV/run0-R2016a/Figure2.fig
- ColettiEtAl_SupplementaryFile2/Examples/HIV/run0-R2016a/model_information.txt
- ColettiEtAl_SupplementaryFile2/Examples/HIV/run0-R2016b/
- ColettiEtAl_SupplementaryFile2/Examples/HIV/run0-R2016b/Figure1.fig
- ColettiEtAl_SupplementaryFile2/Examples/HIV/run0-R2016b/Figure2.fig
- ColettiEtAl_SupplementaryFile2/Examples/HIV/run0-R2016b/model_information.txt
- ColettiEtAl_SupplementaryFile2/Examples/HIV/runHIV.m
- ColettiEtAl_SupplementaryFile2/Examples/HIV/runV2-R2017a/
- ColettiEtAl_SupplementaryFile2/Examples/HIV/runV2-R2017a/Figure1.fig
- ColettiEtAl_SupplementaryFile2/Examples/HIV/runV2-R2017a/Figure2.fig
- ColettiEtAl_SupplementaryFile2/Examples/HIV/runV2-R2017a/model_information.txt
- ColettiEtAl_SupplementaryFile2/Examples/HighDimNonLin/
- ColettiEtAl_SupplementaryFile2/Examples/HighDimNonLin/HighDimNonLin.m
- ColettiEtAl_SupplementaryFile2/Examples/HighDimNonLin/run0-R2008a/
- ColettiEtAl_SupplementaryFile2/Examples/HighDimNonLin/run0-R2008a/Figure1.fig
- ColettiEtAl_SupplementaryFile2/Examples/HighDimNonLin/run0-R2008a/Figure2.fig
- ColettiEtAl_SupplementaryFile2/Examples/HighDimNonLin/run0-R2008a/Figure3.fig
- ColettiEtAl_SupplementaryFile2/Examples/HighDimNonLin/run0-R2008a/model_information.txt
- ColettiEtAl_SupplementaryFile2/Examples/HighDimNonLin/run0-R2016b/
- ColettiEtAl_SupplementaryFile2/Examples/HighDimNonLin/run0-R2016b/Figure1.fig
- ColettiEtAl_SupplementaryFile2/Examples/HighDimNonLin/run0-R2016b/Figure2.fig
- ColettiEtAl_SupplementaryFile2/Examples/HighDimNonLin/run0-R2016b/Figure3.fig
- ColettiEtAl_SupplementaryFile2/Examples/HighDimNonLin/run0-R2016b/model_information.txt
- ColettiEtAl_SupplementaryFile2/Examples/HighDimNonLin/runHighDimNonLin.m
- ColettiEtAl_SupplementaryFile2/Examples/HighDimNonLin/runV2-R2017a/
- ColettiEtAl_SupplementaryFile2/Examples/HighDimNonLin/runV2-R2017a/Figure1.fig
- ColettiEtAl_SupplementaryFile2/Examples/HighDimNonLin/runV2-R2017a/Figure2.fig
[truncated: 202 more entries]
