# Supplementary material for: A QSP model of prostate cancer immunotherapy to identify effective combination therapies
Source: Sci Rep. 2020 Jun 3;10:9063. doi: 10.1038/s41598-020-65590-0 (PMC7270132; doi:10.1038/s41598-020-65590-0)
Supplement: Supplementary file 2 [file 41598_2020_65590_MOESM2_ESM.zip › ColettiEtAl_SupplementaryFile2/Auxiliary/genssiAskForConfirmation.m]

function genssiAskForConfirmation(expectedRuntime)
    % genssiAskForConfirmation informs the user about the expected runtime
    % for an example and asks the user to confirm that the example is
    % executed.
    %
    % Parameters:
    %  expectedRuntime: expected runtime in seconds
    %
    % Return values:
    %  void

    % Check that installation was performed
    if ~exist('genssiUserSpecificDefaults.m')
        error('Please run genssiInstall.m before performing your first analysis.');
    end

    % Check that installation was performed
    if genssiUserSpecificDefaults('feedbackRequired')
        prompt = ['\nThe structural identifiability analysis will take roughly ' num2str(expectedRuntime) ' seconds. \n' ...
          'Please confirm that you want to run. (yes/no)  \n\n'];
        pIn = input(prompt,'s');
        if ~(strcmpi(pIn,'yes') || strcmpi(pIn,'y'))            
            error('Calculation discontinued by user')
        end
    end
end 
