# Supplementary material for: A QSP model of prostate cancer immunotherapy to identify effective combination therapies
Source: Sci Rep. 2020 Jun 3;10:9063. doi: 10.1038/s41598-020-65590-0 (PMC7270132; doi:10.1038/s41598-020-65590-0)
Supplement: Supplementary file 2 [file 41598_2020_65590_MOESM2_ESM.zip › ColettiEtAl_SupplementaryFile2/Auxiliary/genssiComputeLieDerivatives.m]

function [options,VectorLieDerivatives]=genssiComputeLieDerivatives(model,options)
    % genssiComputeLieDerivatives computes Lie derivatives of the
    %  output functions (transpose(model.sym.y)), the state vectors (model.sym.x), and the
    %  initial conditions (transpose(model.sym.x0)) with respect to the equations
    %  (transpose(model.sym.xdot)) and controls (transpose(model.sym.g))
    %
    % Parameters:
    %  model: model definition (struct)
    %  options: processing options (struct)
    %
    % Return values:
    %  options: processing options (struct)
    %  VectorLieDerivatives: a vector of all Lie derivatives

    fprintf(1,'**********************************\n');
    fprintf(1,'* COMPUTATION OF LIE DERIVATIVES *\n');
    fprintf(1,'**********************************\n\n');
    
    vH = transpose(subs(model.sym.y,model.sym.x,model.sym.x0));
    
    %Compute vF and vG
    fprintf(1,'COMPUTING LIE DERIVATIVES OF ORDER 1\n');
    fprintf(1,'.................................................................\n');
    order = 1;
    rankVector = zeros(1,model.sym.Nder);
    jacTemp = jacobian(model.sym.y,model.sym.x);
    JacF = transpose(jacTemp*model.sym.xdot);
    vF = subs(JacF,model.sym.x,model.sym.x0);
    if (size(model.sym.g,2)>0)
        JacG = transpose(jacTemp*model.sym.g);
    else
        JacG = [];
    end
    vG = subs(JacG,model.sym.x,model.sym.x0);
    LDer = [vH;vF;vG];
    [rankFull,rankVector] = jacRank(LDer,rankVector,order,model,options);
    if rankFull
        LieDerivatives=[vH;vF;vG];
        VectorLieDerivatives = reshape(transpose(LieDerivatives),[1,numel(LieDerivatives)]);
        VectorLieDerivatives = genssiRemoveZeroElementsR(VectorLieDerivatives);
    else
        %%% CASE WITHOUT CONTROL
        if size(model.sym.g,2) < 1 % # of controls, model.sym.Noc
            Jac = JacF;
            for order = 2:model.sym.Nder
                disp(['COMPUTING LIE DERIVATIVES OF ORDER', ' ', num2str(order)])
                disp('   ')
                fprintf(1,'.................................................................\n');
                JacTemp = jacobian(reshape(JacF,[numel(JacF),1]),model.sym.x);
                JacF = reshape(transpose(JacTemp*model.sym.xdot),size(JacF));
                Jac  = [Jac; JacF];    
                Jacs = subs(Jac,model.sym.x,model.sym.x0);
                LDer = [vH;vF;Jacs];
                [rankFull,rankVector] = jacRank(LDer,rankVector,order,model,options);
                if rankFull
                    break;
                end
            end
            LieDerivatives = subs([transpose(model.sym.y);vF;Jac],model.sym.x,model.sym.x0);
            VectorLieDerivatives = reshape(transpose(LieDerivatives),[1,numel(LieDerivatives)]);
            VectorLieDerivatives = genssiRemoveZeroElementsR(VectorLieDerivatives);
        else  %%% CASE WITH CONTROL VARIABLES
            %Compute all combinations of vF and vG of order 'order' (the number of derivatives)
            Jac=[JacF;JacG];
            for order = 2:model.sym.Nder
                disp(['COMPUTING LIE DERIVATIVES OF ORDER', ' ', num2str(order)])
                fprintf(1,'.................................................................\n');
                JacG = [];
                JacF = [];
                JacTemp = jacobian(reshape(Jac,[numel(Jac),1]),model.sym.x);
                for iNoc = 1:size(model.sym.g,2) % # of controls, model.sym.Noc
                    JacG = [JacG; reshape(transpose(JacTemp*model.sym.g(:,iNoc)),size(Jac))];
                    JacF = [JacF; reshape(transpose(JacTemp*model.sym.xdot)     ,size(Jac))];
                end
                Jac  = [Jac;JacF;JacG];
                LDer = subs([transpose(model.sym.y);vF;vG;Jac],model.sym.x,model.sym.x0);
                [rankFull,rankVector] = jacRank(LDer,rankVector,order,model,options);
                if rankFull
                    break;
                end
            end
        end  
        LieDerivatives = subs([transpose(model.sym.y);vF;vG;Jac],model.sym.x,model.sym.x0);
        VectorLieDerivatives = reshape(transpose(LieDerivatives),[1,numel(LieDerivatives)]);
        VectorLieDerivatives = genssiRemoveZeroElementsR(VectorLieDerivatives);
    end
end

function [rankFull,rankVector] = jacRank(LDer,rankVector,order,model,options)
    % jacRank computes jacobian and rank, producing output text
    %
    % Parameters:
    %  LDer: model definition (struct)
    %  rankVector: vector of ranks (for results)
    %  order: for output text, computing derivatives of order
    %  model: model definition
    %  options: processing options (struct)
    %
    % Return values:
    %  rankFull: boolean, true if rank is full
    %  rankVector: vector of ranks (for results)
    %  
    if isfield(options,'noRank') && options.noRank
        rankFull = false;
        return;
    end
    % calculate 2D jacobian the way Maple does it
    JacParam = jacobian(reshape(LDer,[numel(LDer),1]),transpose(model.sym.Par));
    if verLessThan('matlab','7.7')
        rankSubJacobian = double(rank(JacParam));
    else
        rankSubJacobian = double(feval(symengine,'linalg::rank',JacParam));
    end
    if rankSubJacobian==length(model.sym.Par)
        rankFull = true;
        disp(['   -> The rank of the Jacobian generated by', ' ', num2str(order), ' derivatives is',' ',num2str(rankSubJacobian),'.' ])
    else
        rankFull = false;
        rankVector(order) = rankSubJacobian;
        if order > 1
            diff = rankSubJacobian - rankVector(order-1);
        else
            diff = 0;
        end
        if diff==0
            s2=rankSubJacobian+rankVector(1);
        else
            s2=rankSubJacobian+diff;
        end
        s3=min(double(s2),length(model.sym.Par));
        disp(['   -> The rank of the Jacobian generated by', ' ', num2str(order), ' derivatives is ', ' ', num2str(rankSubJacobian),'.' ])
        disp(['   -> The rank of the next Jacobian is expected to be maximum', ' ', int2str(s3),'.'])
        fprintf(1,'.................................................................\n');
        disp(' ')
    end
    disp(' ')
end
