# Supplementary material for: A QSP model of prostate cancer immunotherapy to identify effective combination therapies
Source: Sci Rep. 2020 Jun 3;10:9063. doi: 10.1038/s41598-020-65590-0 (PMC7270132; doi:10.1038/s41598-020-65590-0)
Supplement: Supplementary file 2 [file 41598_2020_65590_MOESM2_ESM.zip › ColettiEtAl_SupplementaryFile2/Auxiliary/genssiComputeTableau.m]

function [options,results,JacParam]=genssiComputeTableau...
    (model,VectorLieDerivatives,options)
    % genssiComputeTableau computes the tableau based on the jacobian of
    %  the Lie derivatives.
    %
    % Parameters:
    %  model: model definition (struct)
    %  VectorLieDerivatives: vector of Lie derivatives (symbolic array)
    %  options: options (struct)
    %
    % Return values:
    %  options: options (struct)
    %  results: results of calculations (struct)
    %  JacParam: jacobian of the Lie derivatives with respect to the
    %   parameters (symbolic matrix)
  
    fprintf(1,'******************************************\n');
    fprintf(1,'* COMPUTATION OF IDENTIFIABILITY TABLEAU *\n');
    fprintf(1,'******************************************\n');

    %Compute the Jacobian of each non-zero row with respect to the parameters    
    JacParam = jacobian(VectorLieDerivatives,model.sym.Par);

    %Eliminate zero rows of the Jacobian 
    [JacParam,tilde,useful_Lie_index] = genssiRemoveZeroRows(JacParam);
    results.useful_Lie_index = useful_Lie_index;

    % Compute the reduced Jacobian
    if verLessThan('matlab','7.7') || size(JacParam,2)==1
        RankJacParam=double(rank(JacParam));
    else
        RankJacParam=double(feval(symengine,'linalg::rank',JacParam));
    end
    fprintf(1,'\nRank of full Jacobian matrix: %u \n', RankJacParam); 
    if RankJacParam==length(model.sym.Par)
        fprintf(1,'=> THE RANK OF THE FULL JACOBIAN IS COMPLETE, THUS AT LEAST LOCAL IDENTIFIABILITY IS GUARANTEED.\n\n');
    else
        fprintf(1,'=> THE FULL JACOBIAN IS RANK DEFICIENT, YOU MAY CONSIDER ADDING NEW DERIVATIVES, %u \n\n', double(model.sym.Nder+1));
    end

    %Construct the 0-1 tableau
    JacParam01 = zeros(size(JacParam));
    if verLessThan('matlab','R2012b') || size(JacParam,2)==1
        JacParam01=double(JacParam~=0);
    else
        JacParam01(find(JacParam))=1;
    end
    genssiTableauImage(01,JacParam01,model.sym.Par,options);
end
