# Supplementary material for: A QSP model of prostate cancer immunotherapy to identify effective combination therapies
Source: Sci Rep. 2020 Jun 3;10:9063. doi: 10.1038/s41598-020-65590-0 (PMC7270132; doi:10.1038/s41598-020-65590-0)
Supplement: Supplementary file 2 [file 41598_2020_65590_MOESM2_ESM.zip › ColettiEtAl_SupplementaryFile2/Auxiliary/genssiGetSymChar.m]

function str = genssiGetSymChar(str)
    % genssiGetSymChar converts a char into an other char which can be 
    % used as name of a symbolic variable. Therefore, matheamtical
    % operatores ('+', '-', '*', '/' and '^') are replaced by strings.
    %
    % Parameters:
    %  str: a char   
    %
    % Return values:
    %  str: a char    
    %  

    str = strrep(str,'/','_div_');
    str = strrep(str,'*','_times_');
    str = strrep(str,'+','_plus_');
    str = strrep(str,'-','_minus_');
    str = strrep(str,'^','_pow_');
end
