# Supplementary material for: A QSP model of prostate cancer immunotherapy to identify effective combination therapies
Source: Sci Rep. 2020 Jun 3;10:9063. doi: 10.1038/s41598-020-65590-0 (PMC7270132; doi:10.1038/s41598-020-65590-0)
Supplement: Supplementary file 2 [file 41598_2020_65590_MOESM2_ESM.zip › ColettiEtAl_SupplementaryFile2/Auxiliary/genssiRemoveZeroElementsR.m]

function [vectorOut,keepBoolean,keepIndex]=genssiRemoveZeroElementsR(vectorIn)
    % genssiRemoveZeroElements removes zero columns from a row vecor
    %
    % Parameters:
    %  vectorIn: input (array)
    %
    % Return values:
    %  vectorOut: output (array)
    %  keepBoolean: boolean vector of indices kept (array)
    %  keepIndex: vector of indices kept (array)
    %  
    keepBoolean=any(vectorIn~=0,1);
    vectorOut=vectorIn(keepBoolean);
    keepIndex=find(keepBoolean)';
end
