# Supplementary material for: A QSP model of prostate cancer immunotherapy to identify effective combination therapies
Source: Sci Rep. 2020 Jun 3;10:9063. doi: 10.1038/s41598-020-65590-0 (PMC7270132; doi:10.1038/s41598-020-65590-0)
Supplement: Supplementary file 2 [file 41598_2020_65590_MOESM2_ESM.zip › ColettiEtAl_SupplementaryFile2/Auxiliary/template_genssiUserSpecificDefaults]

function default = genssiUserSpecificDefaults(optionName)
    % genssiUserSpecificDefaults defines ths user-specific defaults. This 
    % file can be altered by the user to personalize the settings.
    %
    % Parameters:
    %  optionName: name of option
    %
    % Return values:
    %  default: defualt values of option

    switch optionName
        case 'verbose'
            default = true;
        case 'noRank'
            default = false;
        case 'closeFigure'
            default = false;
        case 'store'
            default = false;
        case 'feedbackRequired'
            default = true;
        case 'reportCompTime'
            default = false;
    end
end
