# Supplementary material for: A QSP model of prostate cancer immunotherapy to identify effective combination therapies
Source: Sci Rep. 2020 Jun 3;10:9063. doi: 10.1038/s41598-020-65590-0 (PMC7270132; doi:10.1038/s41598-020-65590-0)
Supplement: Supplementary file 2 [file 41598_2020_65590_MOESM2_ESM.zip › ColettiEtAl_SupplementaryFile2/ColettiPCa.m]

function model = ColettiPCa()

%Symbolic variables
syms A V antiI antiR X1 X2 Dm C2 R2 I2 Dc Dr C1 R1 I1 N M antiP antiM 
syms oicb ocx ot ov oi2 om rp1 ra1 rm rp2 ra2 avd axd krc_new pigrecod adc pigrecoc muc lam adr axr aci air adcdr adrr kcx_new kantirr kantiii pigrecor mur mui mud f p pn sorg gnhigh aic cost2 rho betaM q kNT lamdPt lamMN kmc alpha_new lamP maxP kantiM lamCabo teta

model.sym.x=[A V antiI antiR X1 X2 Dm C2 R2 I2 Dc Dr C1 R1 I1 N M antiP antiM]; 
%uncontrolled components

fP=oicb*(maxP-1)*antiP+1;
f1= 1/teta*(lam*(1-A)-lam*ocx);
f2= 1/teta*(-lam*V);
f3= 1/teta*(-lam*antiI);
f4= 1/teta*(-lam*antiR);
f18=-lamP*antiP;
f19=-lamCabo*antiM;
f5= 1/teta*(rp1*A*X1-ra1*(1-A)*X1-rm*(1-A)*X1-fP*kcx_new*C2*X1 - kNT*(exp(-lamdPt*(R2))+exp(-lamMN*M))*N*X1); 
f6= 1/teta*(rp2*X2-ra2*X2+rm*(1-A)*X1-fP*kcx_new*C2*X2  - kNT*(exp(-lamdPt*(R2))+exp(-lamMN*M))*N*X2); 
f7= 1/teta*(avd*V*ov+axd*(ra1*(1-A)*X1+fP*kcx_new*C2*X1+ra2*X2+fP*kcx_new*C2*X2+ kNT*(exp(-lamdPt*(R2))+exp(-lamMN*M))*N*X1+ kNT*(exp(-lamdPt*(R2))+exp(-lamMN*M))*N*X2)-pigrecod*Dm);
f8= 1/teta*(adc*Dm+0.5*pigrecoc*C1-krc_new*(R2)*C2 - kmc * M*C2 -muc*C2 + aic*C2*I2/(cost2+I2)); 
f9= 1/teta*(adr*Dm+ 0.5*pigrecor*R1+air*I2+axr*(X1+X2)-mur*R2-kantirr*antiR*R2*ot);
f10= 1/teta*(aci*C2-mui*I2-kantiii*antiI*I2*oi2) ;
f11= 1/teta*( 0.5*pigrecod*Dm-adcdr*Dc);
f12= 1/teta*(adcdr*Dc-mud*Dr);
f13= 1/teta*(adc*Dc-muc*C1-krc_new*R1*C1-pigrecoc*C1+ aic*C1*I1/(cost2+I1));
f14=1/teta*( adrr*Dr+air*I1-mur*R1-pigrecor*R1-kantirr*antiR*R1*ot);
f15= 1/teta*(aci*C1 - mui*I1-kantiii*antiI*I1*oi2);
f16=sorg-f*N-p*N*(X1+X2)+pn*N*I2/(gnhigh+I2);
f17=rho-betaM*M+(alpha_new)*(X1+X2)/(q+(X1+X2))-kantiM * M *antiM*om;

model.sym.xdot=[f1,f2,f3,f4,f5,f6,f7,f8,f9,f10,f11,f12,f13,f14,f15,f16,f17,f18,f19];
%componenti controllate
model.sym.g=zeros(length(model.sym.x),1); %non ci sono
%osservabili
y1=X1+X2;
y2=C2;
y3=R2;
y4=C1;
y5=R1;
model.sym.y=[y1,y2,y3,y4,y5]; %pu� essere anche una funzione delle variabili 
%initial conditions
model.sym.x0 =[1 1 1 1 1 0 1 1 1 1 1 1 1 1 1 1 1 1 1];

%parameters (all) 
model.sym.p=[oicb, ocx, ot, ov, oi2, om, rp1,ra1,rm,rp2,ra2,avd,axd,krc_new,pigrecod,adc,pigrecoc,muc,lam,adr,axr,aci,air,adcdr,adrr,kcx_new,kantirr,kantiii,pigrecor,mur,mui,mud,f,p,pn,sorg,gnhigh,aic,cost2,rho,betaM,q,kNT,lamdPt,lamMN,kmc,alpha_new,lamP,maxP,kantiM,lamCabo,teta]; 
end
