# Supplementary material for: A QSP model of prostate cancer immunotherapy to identify effective combination therapies
Source: Sci Rep. 2020 Jun 3;10:9063. doi: 10.1038/s41598-020-65590-0 (PMC7270132; doi:10.1038/s41598-020-65590-0)
Supplement: Supplementary file 2 [file 41598_2020_65590_MOESM2_ESM.zip › ColettiEtAl_SupplementaryFile2/Docu/config/developers.c]

/*
 * This file is included in order to give correct links to the developers of mtoc++ for the MatLabDocMaker,
 * if included in the documentation.
 *
 * If you are also making use of the @change/@new tags you will also have a similar project-specific development page.
 * However, then you might want to add an ingroup-doxygen tag here in order to neatly include this generated page at an appropriate place.
 * Unfortunately, the versions used in the MatLabDocMaker.m file naturally correspond to the
 * internal mtoc++-versions and will of course differ from those used in your project. If this bothers you all too much, feel free to
 * remove the corresponding tags from the MatlabDocMaker file, as probably wont come up with a hack for this too soon :-)
 */
/**
 * @page developers GenSSI Developers
 * @section md Thomas Ligon
 *
 *- Lead Programmer
 *
