# Supplementary material for: A QSP model of prostate cancer immunotherapy to identify effective combination therapies
Source: Sci Rep. 2020 Jun 3;10:9063. doi: 10.1038/s41598-020-65590-0 (PMC7270132; doi:10.1038/s41598-020-65590-0)
Supplement: Supplementary file 2 [file 41598_2020_65590_MOESM2_ESM.zip › ColettiEtAl_SupplementaryFile2/Docu/config/latexextras.template]

% Additional LaTeX inclusions for mtoc++/doxygen tools
%
% Use the _ConfDir_ tag to insert the folder where this file resides.
% Thus you can include more custom latex files/styles/packages which reside in this folder  

% Default packages
\usepackage{amsmath}
\usepackage{amssymb}

% Inclusion example:
% Please note that, independent of windows or unix, latex uses forward-slash-type paths in bibliography.
%\input{_ConfDirFwdSlash_/myexternalstyle.sty}
\setcounter{tocdepth}{2}

%\uchyph=0
\renewcommand{\+}{}
