# Supplementary material for: A QSP model of prostate cancer immunotherapy to identify effective combination therapies
Source: Sci Rep. 2020 Jun 3;10:9063. doi: 10.1038/s41598-020-65590-0 (PMC7270132; doi:10.1038/s41598-020-65590-0)
Supplement: Supplementary file 2 [file 41598_2020_65590_MOESM2_ESM.zip › ColettiEtAl_SupplementaryFile2/Docu/input/orgcode.dox]

/**
 @page code Code Organization
 
 In the following we will briefly outline how the GenSSI code is organized. For a more detailed description we refer the reader to the documentation of the individual functions.

 @section directory Directory Structure

 The main, or root, directory, which we refer to as GenSSI, contains the GenSSI functions which the user is likely to call directly. In addition, the following subdirectories are used:

 - GenSSI/Auxiliary contains the main logic and some auxiliary functions, such as genssiRemoveZeroRows.
 - GenSSI/Examples contains GenSSI model definitions and the results of analysis.
 - GenSSI/Docu contains tools for creating the GenSSI documentation, as well as input and output of that process.
 - GenSSI/Docu/config contains configuration files for the documentation tools.
 - GenSSI/Docu/input contains input for document creation, including .dox files.
 - GenSSI/Docu/output contains the output of document creation.

 @section document Document Creation

 New versions of the documentation are created with the help of:

 - MatlabDocMaker.m (in GenSSI/Docu)
 - mtoc++ (needs to be installed and available via the path variable)
 - Doxygen (needs to be installed and available via the path variable)
 - LaTex (needs to be installed and available via the path variable)
 - Graphviz (needs to be installed and available via the path variable)
 - Ghostscript (needs to be installed and available via the path variable)

 The documentation configuration is changed by editing the files in the GenSSI/Docu/config directory and by running

 @code MatlabDocMaker.setup @endcode

 A new version of the documentation is created by calling

 @code MatlabDocMaker.create('latex',true) @endcode

 This results in an html version of the guide (index.html and many other files in GenSSI/Docu/output), and a pdf version (refman.pdf in GenSSI/Docu/output/latex).

 */
