# Supplementary material for: A QSP model of prostate cancer immunotherapy to identify effective combination therapies
Source: Sci Rep. 2020 Jun 3;10:9063. doi: 10.1038/s41598-020-65590-0 (PMC7270132; doi:10.1038/s41598-020-65590-0)
Supplement: Supplementary file 2 [file 41598_2020_65590_MOESM2_ESM.zip › ColettiEtAl_SupplementaryFile2/Examples/Arabidopsis/Arabidopsis.m]

function model = Arabidopsis()
    % Arabidopsis provides the GenSSI implementation of the model
    % of the circadian clock in Arabidopsis Thaliana as introduced by
    % 
    %    Locke et al. (2005). Modeling genetic networks with noisy and 
    %    varied experimental data: the circadian clock in Arabidopsis 
    %    thaliana. Journal of Theoretical Biology 234: 383-393.

    % Symbolic variables
    syms x1 x2 x3 x4 x5 x6 x7
    syms p1 p2 p3 p4 p5 p6 p7 p8 p9 p10 p11 p12 p13 p14 p15 p16 p17 p18 p19 p20 p21 p22 p23 p24 p25 p26 p27

    % Parameters
    model.sym.p = [p1;p2;p3;p4;p5;p6;p7;p8;p9;p10;p11;p12;p13;p14;p15;p16;p17;p18;p19;p20;p21;p22;p23;p24;p25;p26;p27];

    % State variables
    model.sym.x = [x1;x2;x3;x4;x5;x6;x7];

    % Control vectors (g)
    model.sym.g = [p26*x7
                   0
                   0
                   0
                   0
                   0
                   -p21-p27*x7];

    % Autonomous dynamics (f)
    model.sym.xdot = [p1*x6/(p3+x6)-p5*x1/(p12+x1)
                      p19*x1-p22*x2+p23*x3-p6*x2/(p13+x2)
                      p22*x2-p23*x3-p7*x3/(p14+x3)
                      p2*p4^2/(p4^2+x3^2)-p8*x4/(p15+x4)
                      p20*x4-p24*x5+p25*x6-p9*x5/(p16+x5)
                      p24*x5-p25*x6-p10*x6/(p17+x6)
                      p21-p11*x7/(p18+x7)];

    % Initial conditions
    model.sym.x0 = [0;0;0;0;0;0;0];
        
    % Observables
    model.sym.y = [x1
                   x4];
end
