# Supplementary material for: A QSP model of prostate cancer immunotherapy to identify effective combination therapies
Source: Sci Rep. 2020 Jun 3;10:9063. doi: 10.1038/s41598-020-65590-0 (PMC7270132; doi:10.1038/s41598-020-65590-0)
Supplement: Supplementary file 2 [file 41598_2020_65590_MOESM2_ESM.zip › ColettiEtAl_SupplementaryFile2/Examples/BIOMD0000000003/BIOMD0000000003.xml]

<?xml version='1.0' encoding='UTF-8' standalone='no'?>

<!-- This model was downloaded from BioModels Database -->
<!-- http://www.ebi.ac.uk/biomodels/                   -->
<!-- Sat Aug 26 13:27:49 BST 2017                      -->

<sbml xmlns="http://www.sbml.org/sbml/level2/version4" level="2" metaid="_180324" version="4">
  <model id="BIOMD0000000003" metaid="_180340" name="Goldbeter1991 - Min Mit Oscil">
    <notes>
      <body xmlns="http://www.w3.org/1999/xhtml">
        <div class="dc:title">Goldbeter1991 - Min Mit Oscil</div>
            <div class="dc:description">      <p>Minimal cascade model for the mitotic oscillator involving cyclin and cdc2 kinase.</p>
                </div>
            <div class="dc:provenance">      <p>This model has been generated by MathSBML 2.4.6 (14-January-2005) 14-January-2005 18:33:39.806932.</p>
                </div>
            <div class="dc:bibliographicCitation">      <p>This model is described in the article:</p>
                <div class="bibo:title">        <a href="http://identifiers.org/pubmed/1833774" title="Access to this publication">A minimal cascade model for the mitotic oscillator involving cyclin and cdc2 kinase.</a>
                    </div>
                <div class="bibo:authorList">Goldbeter A.</div>
                <div class="bibo:Journal">Proc. Natl. Acad. Sci. U.S.A. 1991; 88(20):9107-11</div>
                <p>Abstract:</p>
                <div class="bibo:abstract">        <p>A minimal model for the mitotic oscillator is presented. The model, built on recent experimental advances, is based on the cascade of post-translational modification that modulates the activity of cdc2 kinase during the cell cycle. The model pertains to the situation encountered in early amphibian embryos, where the accumulation of cyclin suffices to trigger the onset of mitosis. In the first cycle of the bicyclic cascade model, cyclin promotes the activation of cdc2 kinase through reversible dephosphorylation, and in the second cycle, cdc2 kinase activates a cyclin protease by reversible phosphorylation. That cyclin activates cdc2 kinase while the kinase triggers the degradation of cyclin has suggested that oscillations may originate from such a negative feedback loop [Félix, M. A., Labbé, J. C., Dorée, M., Hunt, T. &amp; Karsenti, E. (1990) Nature (London) 346, 379-382]. This conjecture is corroborated by the model, which indicates that sustained oscillations of the limit cycle type can arise in the cascade, provided that a threshold exists in the activation of cdc2 kinase by cyclin and in the activation of cyclin proteolysis by cdc2 kinase. The analysis shows how miototic oscillations may readily arise from time lags associated with these thresholds and from the delayed negative feedback provided by cdc2-induced cyclin degradation. A mechanism for the origin of the thresholds is proposed in terms of the phenomenon of zero-order ultrasensitivity previously described for biochemical systems regulated by covalent modification.</p>
                    </div>
                </div>
            <div class="dc:publisher">      <p>This model is hosted on        <a href="http://www.ebi.ac.uk/biomodels/">BioModels Database</a>
            and identified by:        <a href="http://identifiers.org/biomodels.db/BIOMD0000000003">BIOMD0000000003</a>
            .        </p>
                <p>To cite BioModels Database, please use:        <a href="http://identifiers.org/pubmed/20587024" title="Latest BioModels Database publication">BioModels Database: An enhanced, curated and annotated resource for published quantitative kinetic models</a>
            .        </p>
                </div>
            <div class="dc:license">      <p>To the extent possible under law, all copyright and related or neighbouring rights to this encoded model have been dedicated to the public domain worldwide. Please refer to        <a href="http://creativecommons.org/publicdomain/zero/1.0/" title="Access to: CC0 1.0 Universal (CC0 1.0), Public Domain Dedication">CC0 Public Domain Dedication</a>
            for more information.        </p>
                </div>
            </body>
      
    </notes>
    <annotation>
	<rdf:RDF xmlns:rdf="http://www.w3.org/1999/02/22-rdf-syntax-ns#" xmlns:dc="http://purl.org/dc/elements/1.1/" xmlns:vCard="http://www.w3.org/2001/vcard-rdf/3.0#" xmlns:dcterms="http://purl.org/dc/terms/" xmlns:bqmodel="http://biomodels.net/model-qualifiers/" xmlns:bqbiol="http://biomodels.net/biology-qualifiers/">
        <rdf:Description rdf:about="#_180340">
	<dc:creator>
	<rdf:Bag>
	<rdf:li rdf:parseType="Resource">
	<vCard:N rdf:parseType="Resource">
	<vCard:Family>Shapiro</vCard:Family>
	<vCard:Given>Bruce</vCard:Given>
	</vCard:N>
	<vCard:EMAIL>bshapiro@jpl.nasa.gov</vCard:EMAIL>
	<vCard:ORG rdf:parseType="Resource">
	<vCard:Orgname>NASA Jet Propulsion Laboratory</vCard:Orgname>
	</vCard:ORG>
	</rdf:li>
	<rdf:li rdf:parseType="Resource">
	<vCard:N rdf:parseType="Resource">
	<vCard:Family>Chelliah</vCard:Family>
	<vCard:Given>Vijayalakshmi</vCard:Given>
	</vCard:N>
	<vCard:EMAIL>viji@ebi.ac.uk</vCard:EMAIL>
	<vCard:ORG rdf:parseType="Resource">
	<vCard:Orgname>EMBL-EBI</vCard:Orgname>
	</vCard:ORG>
	</rdf:li>
	</rdf:Bag>
	</dc:creator>
	<dcterms:created rdf:parseType="Resource">
	<dcterms:W3CDTF>2005-02-06T23:39:40Z</dcterms:W3CDTF>
	</dcterms:created>
	<dcterms:modified rdf:parseType="Resource">
	<dcterms:W3CDTF>2013-05-16T14:38:01Z</dcterms:W3CDTF>
	</dcterms:modified>
	<bqmodel:is>
	<rdf:Bag>
	<rdf:li rdf:resource="http://identifiers.org/biomodels.db/MODEL6614271263"/>
	</rdf:Bag>
	</bqmodel:is>
	<bqmodel:is>
	<rdf:Bag>
	<rdf:li rdf:resource="http://identifiers.org/biomodels.db/BIOMD0000000003"/>
	</rdf:Bag>
	</bqmodel:is>
	<bqmodel:isDescribedBy>
	<rdf:Bag>
	<rdf:li rdf:resource="http://identifiers.org/pubmed/1833774"/>
	</rdf:Bag>
	</bqmodel:isDescribedBy>
	<bqbiol:isHomologTo>
	<rdf:Bag>
	<rdf:li rdf:resource="http://identifiers.org/reactome/REACT_152"/>
	</rdf:Bag>
	</bqbiol:isHomologTo>
	<bqbiol:isVersionOf>
	<rdf:Bag>
	<rdf:li rdf:resource="http://identifiers.org/kegg.pathway/hsa04110"/>
	<rdf:li rdf:resource="http://identifiers.org/go/GO:0000278"/>
	</rdf:Bag>
	</bqbiol:isVersionOf>
	<bqbiol:hasTaxon>
	<rdf:Bag>
	<rdf:li rdf:resource="http://identifiers.org/taxonomy/8292"/>
	</rdf:Bag>
	</bqbiol:hasTaxon>
	</rdf:Description>
	
	</rdf:RDF>
	</annotation>
      <listOfCompartments>
      <compartment id="cell" metaid="_230461" name="cell" sboTerm="SBO:0000290" size="1" units="volume">
        <annotation>
	<rdf:RDF xmlns:rdf="http://www.w3.org/1999/02/22-rdf-syntax-ns#" xmlns:bqmodel="http://biomodels.net/model-qualifiers/" xmlns:bqbiol="http://biomodels.net/biology-qualifiers/">
            <rdf:Description rdf:about="#_230461">
	<bqbiol:is>
	<rdf:Bag>
	<rdf:li rdf:resource="http://identifiers.org/go/GO:0005623"/>
	</rdf:Bag>
	</bqbiol:is>
	</rdf:Description>
	
	</rdf:RDF>
	</annotation>
            </compartment>
    </listOfCompartments>
    <listOfSpecies>
      <species compartment="cell" id="C" initialConcentration="0.01" metaid="_230475" name="Cyclin" sboTerm="SBO:0000252" substanceUnits="substance">
        <annotation>
	<rdf:RDF xmlns:rdf="http://www.w3.org/1999/02/22-rdf-syntax-ns#" xmlns:bqmodel="http://biomodels.net/model-qualifiers/" xmlns:bqbiol="http://biomodels.net/biology-qualifiers/">
            <rdf:Description rdf:about="#_230475">
	<bqbiol:isVersionOf>
	<rdf:Bag>
	<rdf:li rdf:resource="http://identifiers.org/uniprot/Q4KLA0"/>
	<rdf:li rdf:resource="http://identifiers.org/interpro/IPR006670"/>
	</rdf:Bag>
	</bqbiol:isVersionOf>
	</rdf:Description>
	
	</rdf:RDF>
	</annotation>
            </species>
      <species compartment="cell" id="M" initialConcentration="0.01" metaid="_230495" name="CDC-2 Kinase" sboTerm="SBO:0000252" substanceUnits="substance">
        <annotation>
	<rdf:RDF xmlns:rdf="http://www.w3.org/1999/02/22-rdf-syntax-ns#" xmlns:bqmodel="http://biomodels.net/model-qualifiers/" xmlns:bqbiol="http://biomodels.net/biology-qualifiers/">
            <rdf:Description rdf:about="#_230495">
	<bqbiol:hasVersion>
	<rdf:Bag>
	<rdf:li rdf:resource="http://identifiers.org/uniprot/P24033"/>
	<rdf:li rdf:resource="http://identifiers.org/uniprot/P35567"/>
	</rdf:Bag>
	</bqbiol:hasVersion>
	</rdf:Description>
	
	</rdf:RDF>
	</annotation>
            </species>
      <species compartment="cell" id="X" initialConcentration="0.01" metaid="_230515" name="Cyclin Protease" sboTerm="SBO:0000297" substanceUnits="substance">
        <annotation>
	<rdf:RDF xmlns:rdf="http://www.w3.org/1999/02/22-rdf-syntax-ns#" xmlns:bqmodel="http://biomodels.net/model-qualifiers/" xmlns:bqbiol="http://biomodels.net/biology-qualifiers/">
            <rdf:Description rdf:about="#_230515">
              <bqbiol:isVersionOf>
	<rdf:Bag>
	<rdf:li rdf:resource="http://identifiers.org/go/GO:0005680"/>
	</rdf:Bag>
	</bqbiol:isVersionOf>
	
	<bqbiol:hasVersion>
	<rdf:Bag>
	<rdf:li rdf:resource="http://identifiers.org/reactome/REACT_7165.1"/>
	</rdf:Bag>
	</bqbiol:hasVersion>
	</rdf:Description>
	
	</rdf:RDF>
	</annotation>
            </species>
    </listOfSpecies>
    <listOfParameters>
      <parameter constant="false" id="V1" metaid="_961185" name="V1" sboTerm="SBO:0000186"/>
      <parameter constant="false" id="V3" metaid="_961186" name="V3" sboTerm="SBO:0000186"/>
      <parameter id="VM1" metaid="_961187" name="VM1" sboTerm="SBO:0000025" value="3"/>
      <parameter id="VM3" metaid="_961190" name="VM3" sboTerm="SBO:0000186" value="1"/>
      <parameter id="Kc" metaid="_961192" name="Kc" sboTerm="SBO:0000027" value="0.5"/>
    </listOfParameters>
    <listOfRules>
      <assignmentRule metaid="rule1" variable="V1">
        <math xmlns="http://www.w3.org/1998/Math/MathML">        
          <apply>
            <times/>
            <ci> C </ci>
            <ci> VM1 </ci>
            <apply>
              <power/>
              <apply>
                <plus/>
                <ci> C </ci>
                <ci> Kc </ci>
              </apply>
              <cn type="integer"> -1 </cn>
            </apply>
          </apply>
        </math>
            </assignmentRule>
      <assignmentRule metaid="rule2" variable="V3">
        <math xmlns="http://www.w3.org/1998/Math/MathML">        
          <apply>
            <times/>
            <ci> M </ci>
            <ci> VM3 </ci>
          </apply>
        </math>
            </assignmentRule>
    </listOfRules>
    <listOfReactions>
      <reaction fast="false" id="reaction1" metaid="_230535" name="creation of cyclin" reversible="false" sboTerm="SBO:0000393">
        <annotation>
	<rdf:RDF xmlns:rdf="http://www.w3.org/1999/02/22-rdf-syntax-ns#" xmlns:bqmodel="http://biomodels.net/model-qualifiers/" xmlns:bqbiol="http://biomodels.net/biology-qualifiers/">
            <rdf:Description rdf:about="#_230535">
	<bqbiol:isVersionOf>
	<rdf:Bag>
	<rdf:li rdf:resource="http://identifiers.org/go/GO:0006412"/>
	</rdf:Bag>
	</bqbiol:isVersionOf>
	</rdf:Description>
	
	</rdf:RDF>
	</annotation>
              <listOfProducts>
          <speciesReference metaid="_355966" species="C"/>
        </listOfProducts>
        <kineticLaw metaid="_355978">
          <math xmlns="http://www.w3.org/1998/Math/MathML">          
            <apply>
              <times/>
              <ci> cell </ci>
              <ci> vi </ci>
            </apply>
          </math>
                  <listOfParameters>
            <parameter id="vi" metaid="_961167" sboTerm="SBO:0000048" value="0.025"/>
          </listOfParameters>
        </kineticLaw>
      </reaction>
      <reaction fast="false" id="reaction2" metaid="_230555" name="default degradation of cyclin" reversible="false" sboTerm="SBO:0000179">
        <annotation>
	<rdf:RDF xmlns:rdf="http://www.w3.org/1999/02/22-rdf-syntax-ns#" xmlns:bqmodel="http://biomodels.net/model-qualifiers/" xmlns:bqbiol="http://biomodels.net/biology-qualifiers/">
            <rdf:Description rdf:about="#_230555">
	<bqbiol:isVersionOf>
	<rdf:Bag>
	<rdf:li rdf:resource="http://identifiers.org/go/GO:0008054"/>
	</rdf:Bag>
	</bqbiol:isVersionOf>
	</rdf:Description>
	
	</rdf:RDF>
	</annotation>
              <listOfReactants>
          <speciesReference metaid="_355990" species="C"/>
        </listOfReactants>
        <kineticLaw metaid="_356002">
          <math xmlns="http://www.w3.org/1998/Math/MathML">          
            <apply>
              <times/>
              <ci> C </ci>
              <ci> cell </ci>
              <ci> kd </ci>
            </apply>
          </math>
                  <listOfParameters>
            <parameter id="kd" metaid="_961168" sboTerm="SBO:0000022" value="0.01"/>
          </listOfParameters>
        </kineticLaw>
      </reaction>
      <reaction fast="false" id="reaction3" metaid="_230575" name="cdc2 kinase triggered degration of cyclin" reversible="false" sboTerm="SBO:0000179">
        <annotation>
	<rdf:RDF xmlns:rdf="http://www.w3.org/1999/02/22-rdf-syntax-ns#" xmlns:bqmodel="http://biomodels.net/model-qualifiers/" xmlns:bqbiol="http://biomodels.net/biology-qualifiers/">
            <rdf:Description rdf:about="#_230575">
	<bqbiol:isVersionOf>
	<rdf:Bag>
	<rdf:li rdf:resource="http://identifiers.org/go/GO:0008054"/>
	</rdf:Bag>
	</bqbiol:isVersionOf>
	</rdf:Description>
	
	</rdf:RDF>
	</annotation>
              <listOfReactants>
          <speciesReference metaid="_356014" species="C"/>
        </listOfReactants>
        <listOfModifiers>
          <modifierSpeciesReference metaid="_356026" species="X"/>
        </listOfModifiers>
        <kineticLaw metaid="_356038">
          <math xmlns="http://www.w3.org/1998/Math/MathML">          
            <apply>
              <times/>
              <ci> C </ci>
              <ci> cell </ci>
              <ci> vd </ci>
              <ci> X </ci>
              <apply>
                <power/>
                <apply>
                  <plus/>
                  <ci> C </ci>
                  <ci> Kd </ci>
                </apply>
                <cn type="integer"> -1 </cn>
              </apply>
            </apply>
          </math>
                  <listOfParameters>
            <parameter id="vd" metaid="_961170" sboTerm="SBO:0000186" value="0.25"/>
            <parameter id="Kd" metaid="_961171" sboTerm="SBO:0000027" value="0.02"/>
          </listOfParameters>
        </kineticLaw>
      </reaction>
      <reaction fast="false" id="reaction4" metaid="_230595" name="activation of cdc2 kinase" reversible="false" sboTerm="SBO:0000330">
        <annotation>
	<rdf:RDF xmlns:rdf="http://www.w3.org/1999/02/22-rdf-syntax-ns#" xmlns:bqmodel="http://biomodels.net/model-qualifiers/" xmlns:bqbiol="http://biomodels.net/biology-qualifiers/">
            <rdf:Description rdf:about="#_230595">
	<bqbiol:isVersionOf>
	<rdf:Bag>
	<rdf:li rdf:resource="http://identifiers.org/ec-code/3.1.3.16"/>
	<rdf:li rdf:resource="http://identifiers.org/go/GO:0045737"/>
	<rdf:li rdf:resource="http://identifiers.org/go/GO:0006470"/>
	</rdf:Bag>
	</bqbiol:isVersionOf>
	</rdf:Description>
	
	</rdf:RDF>
	</annotation>
              <listOfProducts>
          <speciesReference metaid="_356050" species="M"/>
        </listOfProducts>
        <kineticLaw metaid="_356062">
          <math xmlns="http://www.w3.org/1998/Math/MathML">          
            <apply>
              <times/>
              <ci> cell </ci>
              <apply>
                <plus/>
                <cn type="integer"> 1 </cn>
                <apply>
                  <times/>
                  <cn type="integer"> -1 </cn>
                  <ci> M </ci>
                </apply>
              </apply>
              <ci> V1 </ci>
              <apply>
                <power/>
                <apply>
                  <plus/>
                  <ci> K1 </ci>
                  <apply>
                    <times/>
                    <cn type="integer"> -1 </cn>
                    <ci> M </ci>
                  </apply>
                  <cn type="integer"> 1 </cn>
                </apply>
                <cn type="integer"> -1 </cn>
              </apply>
            </apply>
          </math>
                  <listOfParameters>
            <parameter id="K1" metaid="_961172" sboTerm="SBO:0000027" value="0.005"/>
          </listOfParameters>
        </kineticLaw>
      </reaction>
      <reaction fast="false" id="reaction5" metaid="_230615" name="deactivation of cdc2 kinase" reversible="false" sboTerm="SBO:0000216">
        <annotation>
	<rdf:RDF xmlns:rdf="http://www.w3.org/1999/02/22-rdf-syntax-ns#" xmlns:bqmodel="http://biomodels.net/model-qualifiers/" xmlns:bqbiol="http://biomodels.net/biology-qualifiers/">
            <rdf:Description rdf:about="#_230615">
	<bqbiol:isVersionOf>
	<rdf:Bag>
	<rdf:li rdf:resource="http://identifiers.org/ec-code/2.7.10.2"/>
	<rdf:li rdf:resource="http://identifiers.org/go/GO:0045736"/>
	<rdf:li rdf:resource="http://identifiers.org/go/GO:0006468"/>
	</rdf:Bag>
	</bqbiol:isVersionOf>
	</rdf:Description>
	
	</rdf:RDF>
	</annotation>
              <listOfReactants>
          <speciesReference metaid="_356074" species="M"/>
        </listOfReactants>
        <kineticLaw metaid="_356086">
          <math xmlns="http://www.w3.org/1998/Math/MathML">          
            <apply>
              <times/>
              <ci> cell </ci>
              <ci> M </ci>
              <ci> V2 </ci>
              <apply>
                <power/>
                <apply>
                  <plus/>
                  <ci> K2 </ci>
                  <ci> M </ci>
                </apply>
                <cn type="integer"> -1 </cn>
              </apply>
            </apply>
          </math>
                  <listOfParameters>
            <parameter id="V2" metaid="_961173" sboTerm="SBO:0000186" value="1.5"/>
            <parameter id="K2" metaid="_961174" sboTerm="SBO:0000027" value="0.005"/>
          </listOfParameters>
        </kineticLaw>
      </reaction>
      <reaction fast="false" id="reaction6" metaid="_230635" name="activation of cyclin protease" reversible="false" sboTerm="SBO:0000216">
        <listOfProducts>
          <speciesReference metaid="_356098" species="X"/>
        </listOfProducts>
        <kineticLaw metaid="_356110">
          <math xmlns="http://www.w3.org/1998/Math/MathML">          
            <apply>
              <times/>
              <ci> cell </ci>
              <ci> V3 </ci>
              <apply>
                <plus/>
                <cn type="integer"> 1 </cn>
                <apply>
                  <times/>
                  <cn type="integer"> -1 </cn>
                  <ci> X </ci>
                </apply>
              </apply>
              <apply>
                <power/>
                <apply>
                  <plus/>
                  <ci> K3 </ci>
                  <apply>
                    <times/>
                    <cn type="integer"> -1 </cn>
                    <ci> X </ci>
                  </apply>
                  <cn type="integer"> 1 </cn>
                </apply>
                <cn type="integer"> -1 </cn>
              </apply>
            </apply>
          </math>
                  <listOfParameters>
            <parameter id="K3" metaid="_961175" sboTerm="SBO:0000027" value="0.005"/>
          </listOfParameters>
        </kineticLaw>
      </reaction>
      <reaction fast="false" id="reaction7" metaid="_230655" name="deactivation of cyclin protease" reversible="false" sboTerm="SBO:0000330">
        <listOfReactants>
          <speciesReference metaid="_356122" species="X"/>
        </listOfReactants>
        <kineticLaw metaid="_356134">
          <math xmlns="http://www.w3.org/1998/Math/MathML">          
            <apply>
              <times/>
              <ci> cell </ci>
              <ci> V4 </ci>
              <ci> X </ci>
              <apply>
                <power/>
                <apply>
                  <plus/>
                  <ci> K4 </ci>
                  <ci> X </ci>
                </apply>
                <cn type="integer"> -1 </cn>
              </apply>
            </apply>
          </math>
                  <listOfParameters>
            <parameter id="K4" metaid="_961177" sboTerm="SBO:0000027" value="0.005"/>
            <parameter id="V4" metaid="_961180" sboTerm="SBO:0000186" value="0.5"/>
          </listOfParameters>
        </kineticLaw>
      </reaction>
    </listOfReactions>
  </model>
</sbml>
