# Supplementary material for: A QSP model of prostate cancer immunotherapy to identify effective combination therapies
Source: Sci Rep. 2020 Jun 3;10:9063. doi: 10.1038/s41598-020-65590-0 (PMC7270132; doi:10.1038/s41598-020-65590-0)
Supplement: Supplementary file 2 [file 41598_2020_65590_MOESM2_ESM.zip › ColettiEtAl_SupplementaryFile2/Examples/Bilirubin1/Bilirubin1.m]

function model = Bilirubin1()
    % Bilirubin1 provides the GenSSI implementation of a 1st version
    % of the Bilirubin model described by
    % 
    %    Meshkat et al. (2014). On finding and using identifiable parameter
    %    combinations in nonlinear dynamic Systems Biology models and
    %    COMBOS: a novel Web implementation, PLoS ONE, 9, e110261

    % Symbolic variables
    syms x1 x2 x3 x4
    syms k03 k04 k13 k24 k31 k42 k43
    
    % Parameters
    model.sym.p = [k03;k04;k13;k24;k31;k42;k43];
	
    % State variables
    model.sym.x = [x1;x2;x3;x4];

    % Control vectors (g)
    model.sym.g = [1
                   0
                   0
                   0];
    
    % Autonomous dynamics (f)
    model.sym.xdot = [-k31*x1+k13*x3
                      -k42*x2+k24*x4
                       k31*x1-(k03+k13+k43)*x3
                       k42*x2+k43*x3-(k04+k24)*x4];

    % Initial conditions
    model.sym.x0 = [0;0;0;0];
    
    % Observables
    model.sym.y = [x1;x2];
end
