# Supplementary material for: A QSP model of prostate cancer immunotherapy to identify effective combination therapies
Source: Sci Rep. 2020 Jun 3;10:9063. doi: 10.1038/s41598-020-65590-0 (PMC7270132; doi:10.1038/s41598-020-65590-0)
Supplement: Supplementary file 2 [file 41598_2020_65590_MOESM2_ESM.zip › ColettiEtAl_SupplementaryFile2/Examples/Bilirubin2/Bilirubin2.m]

function model = Bilirubin2()
    % Bilirubin2 provides the GenSSI implementation of a 2nd version
    % of the Bilirubin model described by
    % 
    %    Meshkat et al. (2014). On finding and using identifiable parameter
    %    combinations in nonlinear dynamic Systems Biology models and
    %    COMBOS: a novel Web implementation, PLoS ONE, 9, e110261
    
    % Symbolic variables
	syms x1 x2 x3 x4
	syms k01 k12 k13 k14 k21 k31 k41 

    % Parameters
	model.sym.p = [k01;k12;k13;k14;k21;k31;k41];
    
    % State variables
    model.sym.x = [x1;x2;x3;x4];

    % Control vectors (g)
    model.sym.g = [1
                   0
                   0
                   0];

    % Autonomous dynamics (f)
	model.sym.xdot = [-(k21+k31+k41+k01)*x1+k12*x2+k13*x3+k14*x4
                       k21*x1-k12*x2
                       k31*x1-k13*x3
                       k41*x1-k14*x4];

    % Initial conditions
	model.sym.x0 = [1;1;1;1];

    % Observables
	model.sym.y = [x1];
end
