# Supplementary material for: A QSP model of prostate cancer immunotherapy to identify effective combination therapies
Source: Sci Rep. 2020 Jun 3;10:9063. doi: 10.1038/s41598-020-65590-0 (PMC7270132; doi:10.1038/s41598-020-65590-0)
Supplement: Supplementary file 2 [file 41598_2020_65590_MOESM2_ESM.zip › ColettiEtAl_SupplementaryFile2/Examples/Cholesterol1/Cholesterol1.m]

function model = Cholesterol1()
    % Cholesterol1 provides the GenSSI implementation of a 1st version
    % of the Cholesterol metabolism model described by
    % 
    %    Meshkat et al. (2014). On finding and using identifiable parameter
    %    combinations in nonlinear dynamic Systems Biology models and
    %    COMBOS: a novel Web implementation, PLoS ONE, 9, e110261.

    % Symbolic variables
    syms k01 k02 k12 k21 V1
    syms x1 x2
    
    % Parameters
    model.sym.p = [k01;k02;k12;k21;V1];

    % State variables
    model.sym.x = [x1;x2];

    % Control vectors (g)
    model.sym.g = [1
                   0];
    
    % Autonomous dynamics (f)
    model.sym.xdot = [k12*x2-(k01+k21)*x1
                      k21*x1-(k02+k12)*x2];

    % Initial conditions
    model.sym.x0 = [0;0];

    % Observables
    model.sym.y = [x1/V1];
end
