# Supplementary material for: A QSP model of prostate cancer immunotherapy to identify effective combination therapies
Source: Sci Rep. 2020 Jun 3;10:9063. doi: 10.1038/s41598-020-65590-0 (PMC7270132; doi:10.1038/s41598-020-65590-0)
Supplement: Supplementary file 2 [file 41598_2020_65590_MOESM2_ESM.zip › ColettiEtAl_SupplementaryFile2/Examples/Cholesterol2/runCholesterol2.m]

% runCholesterol1 runs the structural identifiability analysis for the 
% 2nd version of the Cholesterol metabolism model described by
% 
%    Meshkat et al. (2014). On finding and using identifiable parameter
%    combinations in nonlinear dynamic Systems Biology models and
%    COMBOS: a novel Web implementation, PLoS ONE, 9, e110261.

% Confirm execution
genssiAskForConfirmation(1);

genssiMain('Cholesterol2',5);
