# Supplementary material for: A QSP model of prostate cancer immunotherapy to identify effective combination therapies
Source: Sci Rep. 2020 Jun 3;10:9063. doi: 10.1038/s41598-020-65590-0 (PMC7270132; doi:10.1038/s41598-020-65590-0)
Supplement: Supplementary file 2 [file 41598_2020_65590_MOESM2_ESM.zip › ColettiEtAl_SupplementaryFile2/Examples/Degradation/Degradation.m]

function model = Degradation()
    % Degradation provides the GenSSI implementation of a simple model
    % for protein synthesis and enzymatic degradation.
    
    % Symbolic variables
    syms k_syn k_deg_max K_deg
	syms x
	
    % Parameters
	model.sym.p = [k_syn;k_deg_max;K_deg];

    % State variables
    model.sym.x = [x];

    % Control vectors (g)
	model.sym.u = [];

    % Autonomous dynamics (f)
	model.sym.xdot = [k_syn-k_deg_max*x/(K_deg+x)];
    
    % Initial conditions
	model.sym.x0 = [0];

    % Observables
	model.sym.y = [x];
end
