# Supplementary material for: A QSP model of prostate cancer immunotherapy to identify effective combination therapies
Source: Sci Rep. 2020 Jun 3;10:9063. doi: 10.1038/s41598-020-65590-0 (PMC7270132; doi:10.1038/s41598-020-65590-0)
Supplement: Supplementary file 2 [file 41598_2020_65590_MOESM2_ESM.zip › ColettiEtAl_SupplementaryFile2/Examples/Degradation/runDegradation.m]

% runDegradation runs the structural identifiability analysis for a 
% simple model for protein synthesis and enzymatic degradation.

% Confirm execution
genssiAskForConfirmation(1);

genssiMain('Degradation',10);
