# Supplementary material for: A QSP model of prostate cancer immunotherapy to identify effective combination therapies
Source: Sci Rep. 2020 Jun 3;10:9063. doi: 10.1038/s41598-020-65590-0 (PMC7270132; doi:10.1038/s41598-020-65590-0)
Supplement: Supplementary file 2 [file 41598_2020_65590_MOESM2_ESM.zip › ColettiEtAl_SupplementaryFile2/Examples/Glycolysis/runGlycolysis.m]

% runGlycolysis runs the structural identifiability analysis for the 
% model of the glycolysis metabolic pathway introduced by
%
%    Bartl et al. (2010). Just-in-time activation of a glycolysis
%              inspired metabolic network - solution with a dynamic 
%              optimization approach. Proc. 55nd International 
%              Scientific Colloquium. Ilmenau, Germany.

% Definition of parameters
syms k1 k2 k3 k4 kM;

% Confirm execution
genssiAskForConfirmation(3);

% Structural identifiability analysis for the selected parameters
genssiMain('Glycolysis',2,[k1,k2,k3,k4,kM]);
