# Supplementary material for: A QSP model of prostate cancer immunotherapy to identify effective combination therapies
Source: Sci Rep. 2020 Jun 3;10:9063. doi: 10.1038/s41598-020-65590-0 (PMC7270132; doi:10.1038/s41598-020-65590-0)
Supplement: Supplementary file 2 [file 41598_2020_65590_MOESM2_ESM.zip › ColettiEtAl_SupplementaryFile2/Examples/Goodwin/runGoodwin.m]

% runGoodwin runs the structural identifiability analysis for the 
% model of the Goodwin oscillator as introduced by
% 
%    Goodwin, B.C. (1965). Oscillatory behavior in enzymatic control
%              processes, Adv. Enzyme Regul. (3), 425-428. 

% Confirm execution
genssiAskForConfirmation(2);

% Structural identifiability analysis (for a subset of the parameters)
genssiMain('Goodwin',5);
