# Supplementary material for: A QSP model of prostate cancer immunotherapy to identify effective combination therapies
Source: Sci Rep. 2020 Jun 3;10:9063. doi: 10.1038/s41598-020-65590-0 (PMC7270132; doi:10.1038/s41598-020-65590-0)
Supplement: Supplementary file 3 [file 41598_2020_65590_MOESM3_ESM.xlsx]

## Sheet: Untreated
LSA value	ABS value	Parameter	Description
8.99073	8.99073	rp1	Proliferation rate of ADPC
0.338202	0.338202	krn	NK cytotoxic effect Treg-dependent inhibition
-0.244064	0.244064	mur	Treg death rate
-0.143943	0.143943	kNT	Maximal killing rate of tumor by NK
0.140602	0.140602	air	Activation rate of Treg by IL-2
-0.101334	0.101334	rhoN	Source of NK
0.0997611	0.0997611	mun	NK death rate
0.0993277	0.0993277	axr	Activation rate of Treg by tumor
-0.0768945	0.0768945	kcx	Maximal killing rate of tumor by CTL
0.0568398	0.0568398	aci	Activation rate of IL-2 by CTL
-0.0515361	0.0515361	mui	IL-2 death rate
-0.051199	0.051199	mum	MDSC death rate
0.0503321	0.0503321	kmn	NK cytotoxic effect MDSC-dependent inhibition
0.0433628	0.0433628	rhoM	source of MDSC
-0.0233241	0.0233241	adc	Activation rate of CTLs by Dendritic cells
0.0152765	0.0152765	muc	CTL death rate
0.0148718	0.0148718	mr	Migration rate of Treg out of Lymphoid tissue
0.012441	0.012441	krc	CTL inhibition by Treg
0.0119005	0.0119005	adfdr	Transformation rate of functional Dendritic cells to regulatory dendritic cells
-0.0113124	0.0113124	mc	Migration rate of CTL out of Lympoid tissue
0.0107482	0.0107482	adr	Activation rate of Treg by mature Dendritic cells
-0.0106462	0.0106462	md	Migration rate of mature Dendritic cells out of prostate
-0.0101457	0.0101457	sm	Tumor cells saturation level for MDSC clonal expansion
0.0101441	0.0101441	axm	Maximal activation rate of MDSC by tumor
0.00960485	0.00960485	kmc	CTL inhibition by MDSC
0.00499797	0.00499797	adrr	Activation rate of Treg by regulatory dendritic cells.
-0.00370163	0.00370163	mud	Dendritic cells death rate
0.00344756	0.00344756	kxn	NK inactivation by tumor
0.00114836	0.00114836	si	IL-2 saturation level for CTL clonal expansion
-0.00114509	0.00114509	aic	Maximal activation rate of CTL by IL-2
-0.000581314	0.000581314	ain	Maximal activation rate of NK by IL-2
0.000578627	0.000578627	sn	IL-2 saturation level for NK clonal expansion
-0.000519397	0.000519397	axd	Activation rate of mature dendritic cells by tumor
-3.98316e-12	3.98316e-12	lamICB	Degradation rate of ICB
1.41136e-13	1.41136e-13	lamCabo	Degradation rate of anti-MDSC
0	0	ra1	ADPC death rate
0	0	rm	Mutation rate of AD into AI
0	0	rp2	Proliferation rate of AIPC
0	0	ra2	AIPC death rate
0	0	avd	Activation rate of mature Dendritic cells by vaccine
0	0	lamA	death rate of androgens
0	0	kantirr	Inhibition rate of Treg by anti-Treg drug
0	0	kantiii	Inhibition rate of IL-2 by anti-IL-2 drug
0	0	deltaICB	Effect of ICB drug on CTL killing rate
0	0	kantiM	Inhibition rate of MDSC by anti-MDSC drug
0	0	lamV	Degradation rate of vaccine
0	0	lamaI2	Degradation rate of anti-IL-2
0	0	lamaR2	Dengradation rate of anti-Treg

## Sheet: CX
LSA value	ABS value	Parameter	Description
38.0655	38.0655	rp2	Proliferation rate of AIPC
-33.1612	33.1612	ra2	AIPC death rate
0.651604	0.651604	rp1	Proliferation rate of ADPC
-0.260835	0.260835	kcx	Maximal killing rate of tumor by CTL
-0.198334	0.198334	adc	Activation rate of CTLs by Dendritic cells
0.196014	0.196014	krn	NK cytotoxic effect Treg-dependent inhibition
-0.19072	0.19072	mur	Treg death rate
-0.161844	0.161844	lamA	death rate of androgens
0.126336	0.126336	air	Activation rate of Treg by IL-2
0.120448	0.120448	krc	CTL inhibition by Treg
-0.111582	0.111582	axd	Activation rate of mature dendritic cells by tumor
-0.107231	0.107231	mum	MDSC death rate
0.0929782	0.0929782	muc	CTL death rate
0.0923576	0.0923576	rhoM	source of MDSC
-0.0815805	0.0815805	kNT	Maximal killing rate of tumor by NK
0.0790543	0.0790543	rm	Mutation rate of AD into AI
-0.0727191	0.0727191	mc	Migration rate of CTL out of Lympoid tissue
0.0611316	0.0611316	kmn	NK cytotoxic effect MDSC-dependent inhibition
-0.060531	0.060531	ra1	ADPC death rate
0.0595196	0.0595196	aci	Activation rate of IL-2 by CTL
0.0581847	0.0581847	adr	Activation rate of Treg by mature Dendritic cells
0.0565703	0.0565703	kmc	CTL inhibition by MDSC
-0.0473021	0.0473021	rhoN	Source of NK
0.0469304	0.0469304	mun	NK death rate
0.04111	0.04111	axr	Activation rate of Treg by tumor
0.0337585	0.0337585	adfdr	Transformation rate of functional Dendritic cells to regulatory dendritic cells
-0.0337386	0.0337386	mui	IL-2 death rate
-0.017605	0.017605	sm	Tumor cells saturation level for MDSC clonal expansion
0.0175804	0.0175804	axm	Maximal activation rate of MDSC by tumor
0.0142869	0.0142869	si	IL-2 saturation level for CTL clonal expansion
-0.0142458	0.0142458	aic	Maximal activation rate of CTL by IL-2
0.0104092	0.0104092	adrr	Activation rate of Treg by regulatory dendritic cells.
-0.0076279	0.0076279	mud	Dendritic cells death rate
0.00724752	0.00724752	mr	Migration rate of Treg out of Lymphoid tissue
-0.00366543	0.00366543	md	Migration rate of mature Dendritic cells out of prostate
0.00109485	0.00109485	kxn	NK inactivation by tumor
-0.000338627	0.000338627	ain	Maximal activation rate of NK by IL-2
0.000336304	0.000336304	sn	IL-2 saturation level for NK clonal expansion
1.35108e-12	1.35108e-12	lamCabo	Degradation rate of anti-MDSC
2.60449e-13	2.60449e-13	lamICB	Degradation rate of ICB
0	0	avd	Activation rate of mature Dendritic cells by vaccine
0	0	kantirr	Inhibition rate of Treg by anti-Treg drug
0	0	kantiii	Inhibition rate of IL-2 by anti-IL-2 drug
0	0	deltaICB	Effect of ICB drug on CTL killing rate
0	0	kantiM	Inhibition rate of MDSC by anti-MDSC drug
0	0	lamV	Degradation rate of vaccine
0	0	lamaI2	Degradation rate of anti-IL-2
0	0	lamaR2	Dengradation rate of anti-Treg

## Sheet: V
LSA value	ABS value	Parameter	Description
8.94532	8.94532	rp1	Proliferation rate of ADPC
-0.201056	0.201056	kcx	Maximal killing rate of tumor by CTL
0.174195	0.174195	krn	NK cytotoxic effect Treg-dependent inhibition
-0.161517	0.161517	mur	Treg death rate
-0.13923	0.13923	adc	Activation rate of CTLs by Dendritic cells
0.107152	0.107152	air	Activation rate of Treg by IL-2
0.0880507	0.0880507	krc	CTL inhibition by Treg
-0.0842311	0.0842311	mum	MDSC death rate
0.0754757	0.0754757	muc	CTL death rate
0.0708706	0.0708706	rhoM	source of MDSC
-0.064184	0.064184	avd	Activation rate of mature Dendritic cells by vaccine
-0.0635398	0.0635398	kNT	Maximal killing rate of tumor by NK
0.0591957	0.0591957	lamV	Degradation rate of vaccine
-0.0588822	0.0588822	mc	Migration rate of CTL out of Lympoid tissue
0.0566166	0.0566166	aci	Activation rate of IL-2 by CTL
0.0503717	0.0503717	kmn	NK cytotoxic effect MDSC-dependent inhibition
0.0461215	0.0461215	kmc	CTL inhibition by MDSC
0.0419464	0.0419464	axr	Activation rate of Treg by tumor
0.0399777	0.0399777	adr	Activation rate of Treg by mature Dendritic cells
-0.0374578	0.0374578	rhoN	Source of NK
0.0370214	0.0370214	mun	NK death rate
0.0359598	0.0359598	adfdr	Transformation rate of functional Dendritic cells to regulatory dendritic cells
-0.0304856	0.0304856	mui	IL-2 death rate
-0.0170501	0.0170501	md	Migration rate of mature Dendritic cells out of prostate
-0.016864	0.016864	sm	Tumor cells saturation level for MDSC clonal expansion
0.0168483	0.0168483	axm	Maximal activation rate of MDSC by tumor
0.0103066	0.0103066	si	IL-2 saturation level for CTL clonal expansion
-0.010277	0.010277	aic	Maximal activation rate of CTL by IL-2
0.00890331	0.00890331	adrr	Activation rate of Treg by regulatory dendritic cells.
-0.0064576	0.0064576	mud	Dendritic cells death rate
0.00617372	0.00617372	mr	Migration rate of Treg out of Lymphoid tissue
-0.00138861	0.00138861	axd	Activation rate of mature dendritic cells by tumor
0.00115972	0.00115972	kxn	NK inactivation by tumor
-0.000307509	0.000307509	ain	Maximal activation rate of NK by IL-2
0.000305016	0.000305016	sn	IL-2 saturation level for NK clonal expansion
-1.34474e-13	1.34474e-13	lamICB	Degradation rate of ICB
-1.02833e-13	1.02833e-13	lamCabo	Degradation rate of anti-MDSC
0	0	ra1	ADPC death rate
0	0	rm	Mutation rate of AD into AI
0	0	rp2	Proliferation rate of AIPC
0	0	ra2	AIPC death rate
0	0	lamA	death rate of androgens
0	0	kantirr	Inhibition rate of Treg by anti-Treg drug
0	0	kantiii	Inhibition rate of IL-2 by anti-IL-2 drug
0	0	deltaICB	Effect of ICB drug on CTL killing rate
0	0	kantiM	Inhibition rate of MDSC by anti-MDSC drug
0	0	lamaI2	Degradation rate of anti-IL-2
0	0	lamaR2	Dengradation rate of anti-Treg

## Sheet: CX+V
LSA value	ABS value	Parameter	Description
38.0838	38.0838	rp2	Proliferation rate of AIPC
-33.1704	33.1704	ra2	AIPC death rate
0.65099	0.65099	rp1	Proliferation rate of ADPC
-0.346807	0.346807	kcx	Maximal killing rate of tumor by CTL
-0.267737	0.267737	adc	Activation rate of CTLs by Dendritic cells
0.193952	0.193952	krc	CTL inhibition by Treg
-0.184477	0.184477	mur	Treg death rate
-0.162926	0.162926	lamA	death rate of androgens
0.133118	0.133118	air	Activation rate of Treg by IL-2
-0.122432	0.122432	mum	MDSC death rate
0.121512	0.121512	muc	CTL death rate
0.113417	0.113417	krn	NK cytotoxic effect Treg-dependent inhibition
-0.110905	0.110905	mc	Migration rate of CTL out of Lympoid tissue
-0.107105	0.107105	axd	Activation rate of mature dendritic cells by tumor
0.105987	0.105987	rhoM	source of MDSC
0.0776493	0.0776493	rm	Mutation rate of AD into AI
0.0731576	0.0731576	aci	Activation rate of IL-2 by CTL
0.0730994	0.0730994	kmc	CTL inhibition by MDSC
0.0697273	0.0697273	adr	Activation rate of Treg by mature Dendritic cells
0.0614553	0.0614553	kmn	NK cytotoxic effect MDSC-dependent inhibition
-0.06055	0.06055	ra1	ADPC death rate
-0.0551388	0.0551388	avd	Activation rate of mature Dendritic cells by vaccine
0.0511733	0.0511733	adfdr	Transformation rate of functional Dendritic cells to regulatory dendritic cells
0.0501647	0.0501647	lamV	Degradation rate of vaccine
-0.0473803	0.0473803	kNT	Maximal killing rate of tumor by NK
-0.0330604	0.0330604	mui	IL-2 death rate
0.028531	0.028531	axr	Activation rate of Treg by tumor
-0.0242913	0.0242913	rhoN	Source of NK
0.0242227	0.0242227	si	IL-2 saturation level for CTL clonal expansion
-0.0241512	0.0241512	aic	Maximal activation rate of CTL by IL-2
0.0241276	0.0241276	mun	NK death rate
-0.019605	0.019605	sm	Tumor cells saturation level for MDSC clonal expansion
0.0195755	0.0195755	axm	Maximal activation rate of MDSC by tumor
0.016254	0.016254	adrr	Activation rate of Treg by regulatory dendritic cells.
-0.0114805	0.0114805	mud	Dendritic cells death rate
0.00360789	0.00360789	mr	Migration rate of Treg out of Lymphoid tissue
0.00297002	0.00297002	md	Migration rate of mature Dendritic cells out of prostate
0.000563108	0.000563108	kxn	NK inactivation by tumor
-0.000219767	0.000219767	ain	Maximal activation rate of NK by IL-2
0.000217525	0.000217525	sn	IL-2 saturation level for NK clonal expansion
2.63166e-13	2.63166e-13	lamCabo	Degradation rate of anti-MDSC
1.97375e-13	1.97375e-13	lamICB	Degradation rate of ICB
0	0	kantirr	Inhibition rate of Treg by anti-Treg drug
0	0	kantiii	Inhibition rate of IL-2 by anti-IL-2 drug
0	0	deltaICB	Effect of ICB drug on CTL killing rate
0	0	kantiM	Inhibition rate of MDSC by anti-MDSC drug
0	0	lamaI2	Degradation rate of anti-IL-2
0	0	lamaR2	Dengradation rate of anti-Treg

## Sheet: CX+AI
LSA value	ABS value	Parameter	Description
38.2769	38.2769	rp2	Proliferation rate of AIPC
-33.3012	33.3012	ra2	AIPC death rate
0.663102	0.663102	rp1	Proliferation rate of ADPC
0.332525	0.332525	krn	NK cytotoxic effect Treg-dependent inhibition
-0.297587	0.297587	kcx	Maximal killing rate of tumor by CTL
-0.283669	0.283669	mur	Treg death rate
-0.225138	0.225138	adc	Activation rate of CTLs by Dendritic cells
-0.161254	0.161254	lamA	death rate of androgens
-0.160075	0.160075	kNT	Maximal killing rate of tumor by NK
0.122491	0.122491	adr	Activation rate of Treg by mature Dendritic cells
-0.119743	0.119743	mum	MDSC death rate
0.115233	0.115233	muc	CTL death rate
-0.10743	0.10743	rhoN	Source of NK
0.106186	0.106186	mun	NK death rate
0.106068	0.106068	krc	CTL inhibition by Treg
0.103123	0.103123	rhoM	source of MDSC
0.0863826	0.0863826	axr	Activation rate of Treg by tumor
0.0843977	0.0843977	rm	Mutation rate of AD into AI
0.0834558	0.0834558	air	Activation rate of Treg by IL-2
-0.0747145	0.0747145	mc	Migration rate of CTL out of Lympoid tissue
0.0698924	0.0698924	kmc	CTL inhibition by MDSC
-0.0680012	0.0680012	axd	Activation rate of mature dendritic cells by tumor
0.0630247	0.0630247	aci	Activation rate of IL-2 by CTL
-0.0618214	0.0618214	md	Migration rate of mature Dendritic cells out of prostate
0.0617155	0.0617155	kmn	NK cytotoxic effect MDSC-dependent inhibition
-0.0614164	0.0614164	ra1	ADPC death rate
0.0487145	0.0487145	lamaI2	Degradation rate of anti-IL-2
0.0395664	0.0395664	adfdr	Transformation rate of functional Dendritic cells to regulatory dendritic cells
-0.0388501	0.0388501	kantiii	Inhibition rate of IL-2 by anti-IL-2 drug
-0.0196054	0.0196054	sm	Tumor cells saturation level for MDSC clonal expansion
0.0195764	0.0195764	axm	Maximal activation rate of MDSC by tumor
0.0153036	0.0153036	adrr	Activation rate of Treg by regulatory dendritic cells.
0.0129554	0.0129554	mr	Migration rate of Treg out of Lymphoid tissue
-0.010821	0.010821	mud	Dendritic cells death rate
-0.010105	0.010105	mui	IL-2 death rate
0.0100126	0.0100126	si	IL-2 saturation level for CTL clonal expansion
-0.00998463	0.00998463	aic	Maximal activation rate of CTL by IL-2
0.0025265	0.0025265	kxn	NK inactivation by tumor
-0.000233009	0.000233009	ain	Maximal activation rate of NK by IL-2
0.000232472	0.000232472	sn	IL-2 saturation level for NK clonal expansion
5.49496e-13	5.49496e-13	lamCabo	Degradation rate of anti-MDSC
-1.08234e-13	1.08234e-13	lamICB	Degradation rate of ICB
0	0	avd	Activation rate of mature Dendritic cells by vaccine
0	0	kantirr	Inhibition rate of Treg by anti-Treg drug
0	0	deltaICB	Effect of ICB drug on CTL killing rate
0	0	kantiM	Inhibition rate of MDSC by anti-MDSC drug
0	0	lamV	Degradation rate of vaccine
0	0	lamaR2	Dengradation rate of anti-Treg

## Sheet: CX+AR
LSA value	ABS value	Parameter	Description
38.3156	38.3156	rp2	Proliferation rate of AIPC
-33.3202	33.3202	ra2	AIPC death rate
0.664227	0.664227	rp1	Proliferation rate of ADPC
-0.579787	0.579787	kNT	Maximal killing rate of tumor by NK
0.408805	0.408805	lamaR2	Dengradation rate of anti-Treg
0.389231	0.389231	krn	NK cytotoxic effect Treg-dependent inhibition
-0.343444	0.343444	rhoN	Source of NK
0.341293	0.341293	mun	NK death rate
-0.338774	0.338774	kcx	Maximal killing rate of tumor by CTL
-0.269293	0.269293	kantirr	Inhibition rate of Treg by anti-Treg drug
0.265556	0.265556	air	Activation rate of Treg by IL-2
-0.185169	0.185169	adc	Activation rate of CTLs by Dendritic cells
-0.160603	0.160603	lamA	death rate of androgens
0.15998	0.15998	aci	Activation rate of IL-2 by CTL
-0.120412	0.120412	mum	MDSC death rate
-0.119249	0.119249	mur	Treg death rate
0.111115	0.111115	adr	Activation rate of Treg by mature Dendritic cells
0.103921	0.103921	rhoM	source of MDSC
0.103293	0.103293	muc	CTL death rate
0.0905641	0.0905641	krc	CTL inhibition by Treg
0.0857291	0.0857291	rm	Mutation rate of AD into AI
-0.0794505	0.0794505	mui	IL-2 death rate
0.0756794	0.0756794	axr	Activation rate of Treg by tumor
-0.0673704	0.0673704	md	Migration rate of mature Dendritic cells out of prostate
0.0644059	0.0644059	kmn	NK cytotoxic effect MDSC-dependent inhibition
0.0637687	0.0637687	kmc	CTL inhibition by MDSC
-0.0618897	0.0618897	mc	Migration rate of CTL out of Lympoid tissue
-0.0615038	0.0615038	ra1	ADPC death rate
-0.0558161	0.0558161	axd	Activation rate of mature dendritic cells by tumor
0.0364178	0.0364178	adfdr	Transformation rate of functional Dendritic cells to regulatory dendritic cells
0.0210574	0.0210574	si	IL-2 saturation level for CTL clonal expansion
-0.0209913	0.0209913	aic	Maximal activation rate of CTL by IL-2
-0.0188075	0.0188075	sm	Tumor cells saturation level for MDSC clonal expansion
0.0187794	0.0187794	axm	Maximal activation rate of MDSC by tumor
0.00726383	0.00726383	kxn	NK inactivation by tumor
0.00681789	0.00681789	adrr	Activation rate of Treg by regulatory dendritic cells.
-0.00577082	0.00577082	mud	Dendritic cells death rate
0.00568127	0.00568127	mr	Migration rate of Treg out of Lymphoid tissue
-0.00265895	0.00265895	ain	Maximal activation rate of NK by IL-2
0.00263818	0.00263818	sn	IL-2 saturation level for NK clonal expansion
1.03212e-11	1.03212e-11	lamCabo	Degradation rate of anti-MDSC
0	0	avd	Activation rate of mature Dendritic cells by vaccine
0	0	kantiii	Inhibition rate of IL-2 by anti-IL-2 drug
0	0	lamICB	Degradation rate of ICB
0	0	deltaICB	Effect of ICB drug on CTL killing rate
0	0	kantiM	Inhibition rate of MDSC by anti-MDSC drug
0	0	lamV	Degradation rate of vaccine
0	0	lamaI2	Degradation rate of anti-IL-2

## Sheet: CX+V+AR
LSA value	ABS value	Parameter	Description
38.2036	38.2036	rp2	Proliferation rate of AIPC
-33.2553	33.2553	ra2	AIPC death rate
0.657894	0.657894	rp1	Proliferation rate of ADPC
-0.492187	0.492187	kcx	Maximal killing rate of tumor by CTL
-0.448313	0.448313	kNT	Maximal killing rate of tumor by NK
0.434189	0.434189	lamaR2	Dengradation rate of anti-Treg
0.353686	0.353686	krn	NK cytotoxic effect Treg-dependent inhibition
-0.306274	0.306274	adc	Activation rate of CTLs by Dendritic cells
-0.299119	0.299119	kantirr	Inhibition rate of Treg by anti-Treg drug
0.297136	0.297136	air	Activation rate of Treg by IL-2
-0.248449	0.248449	rhoN	Source of NK
0.24723	0.24723	mun	NK death rate
0.186015	0.186015	aci	Activation rate of IL-2 by CTL
0.180136	0.180136	muc	CTL death rate
0.16644	0.16644	krc	CTL inhibition by Treg
-0.163514	0.163514	mum	MDSC death rate
-0.162938	0.162938	lamA	death rate of androgens
0.142089	0.142089	rhoM	source of MDSC
0.134901	0.134901	adr	Activation rate of Treg by mature Dendritic cells
-0.124671	0.124671	mur	Treg death rate
-0.110217	0.110217	mc	Migration rate of CTL out of Lympoid tissue
0.10972	0.10972	kmc	CTL inhibition by MDSC
-0.0900309	0.0900309	axd	Activation rate of mature dendritic cells by tumor
0.0804719	0.0804719	rm	Mutation rate of AD into AI
-0.0730496	0.0730496	mui	IL-2 death rate
-0.0726247	0.0726247	md	Migration rate of mature Dendritic cells out of prostate
0.0644657	0.0644657	kmn	NK cytotoxic effect MDSC-dependent inhibition
0.0623629	0.0623629	adfdr	Transformation rate of functional Dendritic cells to regulatory dendritic cells
-0.0611064	0.0611064	ra1	ADPC death rate
0.0556132	0.0556132	axr	Activation rate of Treg by tumor
0.0475861	0.0475861	si	IL-2 saturation level for CTL clonal expansion
-0.0474283	0.0474283	aic	Maximal activation rate of CTL by IL-2
-0.0423014	0.0423014	avd	Activation rate of mature Dendritic cells by vaccine
0.0388746	0.0388746	lamV	Degradation rate of vaccine
-0.0246049	0.0246049	sm	Tumor cells saturation level for MDSC clonal expansion
0.0245636	0.0245636	axm	Maximal activation rate of MDSC by tumor
0.0123646	0.0123646	adrr	Activation rate of Treg by regulatory dendritic cells.
-0.00972569	0.00972569	mud	Dendritic cells death rate
0.00514535	0.00514535	kxn	NK inactivation by tumor
0.00476415	0.00476415	mr	Migration rate of Treg out of Lymphoid tissue
-0.00237297	0.00237297	ain	Maximal activation rate of NK by IL-2
0.00234587	0.00234587	sn	IL-2 saturation level for NK clonal expansion
-3.69623e-12	3.69623e-12	lamCabo	Degradation rate of anti-MDSC
0	0	kantiii	Inhibition rate of IL-2 by anti-IL-2 drug
0	0	lamICB	Degradation rate of ICB
0	0	deltaICB	Effect of ICB drug on CTL killing rate
0	0	kantiM	Inhibition rate of MDSC by anti-MDSC drug
0	0	lamaI2	Degradation rate of anti-IL-2

## Sheet: CX+ICB
LSA value	ABS value	Parameter	Description
27.5788	27.5788	rp2	Proliferation rate of AIPC
-27.06	27.06	ra2	AIPC death rate
-5.4718	5.4718	kcx	Maximal killing rate of tumor by CTL
-5.25021	5.25021	deltaICB	Effect of ICB drug on CTL killing rate
-4.45594	4.45594	adc	Activation rate of CTLs by Dendritic cells
3.9419	3.9419	lamICB	Degradation rate of ICB
-3.35474	3.35474	axd	Activation rate of mature dendritic cells by tumor
3.08258	3.08258	krc	CTL inhibition by Treg
-2.50827	2.50827	mur	Treg death rate
2.13651	2.13651	muc	CTL death rate
1.87472	1.87472	air	Activation rate of Treg by IL-2
-1.82828	1.82828	mc	Migration rate of CTL out of Lympoid tissue
-1.30697	1.30697	mum	MDSC death rate
1.23474	1.23474	kmc	CTL inhibition by MDSC
1.12017	1.12017	rhoM	source of MDSC
1.08426	1.08426	aci	Activation rate of IL-2 by CTL
0.985359	0.985359	adfdr	Transformation rate of functional Dendritic cells to regulatory dendritic cells
0.653796	0.653796	adr	Activation rate of Treg by mature Dendritic cells
-0.580662	0.580662	mui	IL-2 death rate
0.39716	0.39716	si	IL-2 saturation level for CTL clonal expansion
-0.396072	0.396072	aic	Maximal activation rate of CTL by IL-2
0.36859	0.36859	axr	Activation rate of Treg by tumor
0.337905	0.337905	md	Migration rate of mature Dendritic cells out of prostate
0.294188	0.294188	rp1	Proliferation rate of ADPC
0.237661	0.237661	adrr	Activation rate of Treg by regulatory dendritic cells.
-0.196069	0.196069	mud	Dendritic cells death rate
-0.177107	0.177107	sm	Tumor cells saturation level for MDSC clonal expansion
0.176686	0.176686	axm	Maximal activation rate of MDSC by tumor
-0.153001	0.153001	lamA	death rate of androgens
0.133256	0.133256	krn	NK cytotoxic effect Treg-dependent inhibition
-0.0597789	0.0597789	rm	Mutation rate of AD into AI
-0.0543521	0.0543521	kNT	Maximal killing rate of tumor by NK
0.0521052	0.0521052	kmn	NK cytotoxic effect MDSC-dependent inhibition
-0.0360903	0.0360903	rhoN	Source of NK
0.0357834	0.0357834	mun	NK death rate
-0.0307615	0.0307615	ra1	ADPC death rate
0.0135375	0.0135375	mr	Migration rate of Treg out of Lymphoid tissue
0.000812744	0.000812744	kxn	NK inactivation by tumor
-0.00028273	0.00028273	ain	Maximal activation rate of NK by IL-2
0.000280473	0.000280473	sn	IL-2 saturation level for NK clonal expansion
6.20789e-13	6.20789e-13	lamCabo	Degradation rate of anti-MDSC
0	0	avd	Activation rate of mature Dendritic cells by vaccine
0	0	kantirr	Inhibition rate of Treg by anti-Treg drug
0	0	kantiii	Inhibition rate of IL-2 by anti-IL-2 drug
0	0	kantiM	Inhibition rate of MDSC by anti-MDSC drug
0	0	lamV	Degradation rate of vaccine
0	0	lamaI2	Degradation rate of anti-IL-2
0	0	lamaR2	Dengradation rate of anti-Treg

## Sheet: CX+AM
LSA value	ABS value	Parameter	Description
38.234	38.234	rp2	Proliferation rate of AIPC
-33.3249	33.3249	ra2	AIPC death rate
-0.758284	0.758284	kNT	Maximal killing rate of tumor by NK
-0.685771	0.685771	rhoN	Source of NK
0.676984	0.676984	mun	NK death rate
0.654767	0.654767	rp1	Proliferation rate of ADPC
-0.310941	0.310941	kcx	Maximal killing rate of tumor by CTL
-0.236866	0.236866	adc	Activation rate of CTLs by Dendritic cells
-0.229729	0.229729	mur	Treg death rate
0.220724	0.220724	lamCabo	Degradation rate of anti-MDSC
0.219579	0.219579	kmn	NK cytotoxic effect MDSC-dependent inhibition
0.194234	0.194234	krn	NK cytotoxic effect Treg-dependent inhibition
0.192618	0.192618	rhoM	source of MDSC
0.17492	0.17492	krc	CTL inhibition by Treg
-0.163427	0.163427	lamA	death rate of androgens
0.157243	0.157243	air	Activation rate of Treg by IL-2
-0.134676	0.134676	axd	Activation rate of mature dendritic cells by tumor
0.128169	0.128169	muc	CTL death rate
-0.0878027	0.0878027	mc	Migration rate of CTL out of Lympoid tissue
-0.0872731	0.0872731	kantiM	Inhibition rate of MDSC by anti-MDSC drug
0.0784725	0.0784725	rm	Mutation rate of AD into AI
0.0719067	0.0719067	aci	Activation rate of IL-2 by CTL
0.0692844	0.0692844	adr	Activation rate of Treg by mature Dendritic cells
-0.0608557	0.0608557	ra1	ADPC death rate
-0.0555199	0.0555199	mum	MDSC death rate
0.0477568	0.0477568	axr	Activation rate of Treg by tumor
0.0416509	0.0416509	adfdr	Transformation rate of functional Dendritic cells to regulatory dendritic cells
-0.0396225	0.0396225	sm	Tumor cells saturation level for MDSC clonal expansion
0.0395424	0.0395424	axm	Maximal activation rate of MDSC by tumor
-0.0391859	0.0391859	mui	IL-2 death rate
0.021578	0.021578	si	IL-2 saturation level for CTL clonal expansion
-0.021514	0.021514	aic	Maximal activation rate of CTL by IL-2
0.0200951	0.0200951	kmc	CTL inhibition by MDSC
0.0194472	0.0194472	kxn	NK inactivation by tumor
0.0125969	0.0125969	adrr	Activation rate of Treg by regulatory dendritic cells.
-0.0094142	0.0094142	mud	Dendritic cells death rate
0.00832752	0.00832752	mr	Migration rate of Treg out of Lymphoid tissue
-0.00702024	0.00702024	ain	Maximal activation rate of NK by IL-2
0.00693893	0.00693893	sn	IL-2 saturation level for NK clonal expansion
-0.00576022	0.00576022	md	Migration rate of mature Dendritic cells out of prostate
0	0	avd	Activation rate of mature Dendritic cells by vaccine
0	0	kantirr	Inhibition rate of Treg by anti-Treg drug
0	0	kantiii	Inhibition rate of IL-2 by anti-IL-2 drug
0	0	lamICB	Degradation rate of ICB
0	0	deltaICB	Effect of ICB drug on CTL killing rate
0	0	lamV	Degradation rate of vaccine
0	0	lamaI2	Degradation rate of anti-IL-2
0	0	lamaR2	Dengradation rate of anti-Treg

## Sheet: CX+ICB+AM
LSA value	ABS value	Parameter	Description
26.7383	26.7383	rp2	Proliferation rate of AIPC
-26.3928	26.3928	ra2	AIPC death rate
-6.41829	6.41829	kcx	Maximal killing rate of tumor by CTL
-6.15556	6.15556	deltaICB	Effect of ICB drug on CTL killing rate
-4.95545	4.95545	adc	Activation rate of CTLs by Dendritic cells
4.51166	4.51166	lamICB	Degradation rate of ICB
4.3554	4.3554	krc	CTL inhibition by Treg
-3.56766	3.56766	axd	Activation rate of mature dendritic cells by tumor
-3.50052	3.50052	mur	Treg death rate
2.89763	2.89763	muc	CTL death rate
2.68099	2.68099	air	Activation rate of Treg by IL-2
-2.08575	2.08575	mc	Migration rate of CTL out of Lympoid tissue
1.56027	1.56027	aci	Activation rate of IL-2 by CTL
1.14255	1.14255	adfdr	Transformation rate of functional Dendritic cells to regulatory dendritic cells
0.928123	0.928123	adr	Activation rate of Treg by mature Dendritic cells
-0.80271	0.80271	mui	IL-2 death rate
-0.697449	0.697449	kNT	Maximal killing rate of tumor by NK
-0.647109	0.647109	rhoN	Source of NK
0.640233	0.640233	mun	NK death rate
0.585494	0.585494	si	IL-2 saturation level for CTL clonal expansion
-0.583884	0.583884	aic	Maximal activation rate of CTL by IL-2
0.500711	0.500711	axr	Activation rate of Treg by tumor
0.356621	0.356621	lamCabo	Degradation rate of anti-MDSC
0.281229	0.281229	adrr	Activation rate of Treg by regulatory dendritic cells.
0.266475	0.266475	rp1	Proliferation rate of ADPC
0.261909	0.261909	rhoM	source of MDSC
-0.232934	0.232934	mud	Dendritic cells death rate
0.191503	0.191503	kmn	NK cytotoxic effect MDSC-dependent inhibition
-0.143659	0.143659	lamA	death rate of androgens
0.130112	0.130112	md	Migration rate of mature Dendritic cells out of prostate
-0.129791	0.129791	kantiM	Inhibition rate of MDSC by anti-MDSC drug
0.122956	0.122956	krn	NK cytotoxic effect Treg-dependent inhibition
0.0876787	0.0876787	kmc	CTL inhibition by MDSC
-0.0607685	0.0607685	rm	Mutation rate of AD into AI
0.0476806	0.0476806	mr	Migration rate of Treg out of Lymphoid tissue
-0.0345304	0.0345304	sm	Tumor cells saturation level for MDSC clonal expansion
0.0344506	0.0344506	axm	Maximal activation rate of MDSC by tumor
-0.0280134	0.0280134	ra1	ADPC death rate
-0.0229343	0.0229343	mum	MDSC death rate
0.0146548	0.0146548	kxn	NK inactivation by tumor
-0.00688574	0.00688574	ain	Maximal activation rate of NK by IL-2
0.00680273	0.00680273	sn	IL-2 saturation level for NK clonal expansion
0	0	avd	Activation rate of mature Dendritic cells by vaccine
0	0	kantirr	Inhibition rate of Treg by anti-Treg drug
0	0	kantiii	Inhibition rate of IL-2 by anti-IL-2 drug
0	0	lamV	Degradation rate of vaccine
0	0	lamaI2	Degradation rate of anti-IL-2
0	0	lamaR2	Dengradation rate of anti-Treg

[truncated: 1 more sheets: NK]
