# Supplementary material for: A QSP model of prostate cancer immunotherapy to identify effective combination therapies
Source: Sci Rep. 2020 Jun 3;10:9063. doi: 10.1038/s41598-020-65590-0 (PMC7270132; doi:10.1038/s41598-020-65590-0)
Supplement: Supplementary file 4 [file 41598_2020_65590_MOESM4_ESM.xlsx]

## Sheet: untreat
		Untreated case
		GSA value	abs GSA	Parameter	Description
		61.955	61.955	rp1	Proliferation rate of ADPC
		-4.26379	4.26379	kNT	Maximal killing rate of tumor by NK
		3.22836	3.22836	krn	NK cytotoxic effect Treg-dependent inhibition
		2.82148	2.82148	kxn	NK inactivation by tumor
		2.73326	2.73326	kmn	NK cytotoxic effect MDSC-dependent inhibition
		-2.66749	2.66749	kcx	Maximal killing rate of tumor by CTL
		-2.5742	2.5742	mum	MDSC death rate
		2.20898	2.20898	rhoM	source of MDSC
		-2.07968	2.07968	rhoN	Source of NK
		-1.8116	1.8116	mur	Treg death rate
		-1.28956	1.28956	adc	Activation rate of CTLs by Dendritic cells
		1.17495	1.17495	kmc	CTL inhibition by MDSC
		1.03027	1.03027	air	Activation rate of Treg by IL-2
		0.601321	0.601321	axm	Maximal activation rate of MDSC by tumor
		-0.601294	0.601294	sm	Tumor cells saturation level for MDSC clonal expansion
		0.488339	0.488339	mun	NK death rate
		-0.43486	0.43486	mc	Migration rate of CTL out of Lympoid tissue
		0.431791	0.431791	axr	Activation rate of Treg by tumor
		0.373402	0.373402	muc	CTL death rate
		0.305252	0.305252	adr	Activation rate of Treg by mature Dendritic cells
		0.227943	0.227943	krc	CTL inhibition by Treg
		0.223098	0.223098	adfdr	Transformation rate of D_f cells to D_r
		-0.199429	0.199429	mui	IL-2 death rate
		0.182457	0.182457	aci	Activation rate of IL-2 by CTL
		0.0922029	0.0922029	adrr	Activation rate of Treg by regulatory dendritic cells.
		0.0914629	0.0914629	mr	Migration rate of Treg out of Lymphoid tissue
		-0.0509303	0.0509303	mud	Dendritic cells death rate
		-0.0373162	0.0373162	axd	Activation rate of mature dendritic cells by tumor
		0.0257317	0.0257317	si	IL-2 saturation level for CTL clonal expansion
		-0.0257294	0.0257294	aic	Maximal activation rate of CTL by IL-2
		0.010958	0.010958	md	Migration rate of mature Dendritic cells out of prostate
		-0.00278422	0.00278422	ain	Maximal activation rate of NK by IL-2
		0.00276605	0.00276605	sn	IL-2 saturation level for NK clonal expansion
		-1.21689e-05	1.21689e-05	lamICB	Degradation rate of ICB
		7.05945e-07	7.05945e-07	lamAM	Degradation rate of anti-MDSC
		0	0	ra1	ADPC death rate
		0	0	rm	Mutation rate of AD into AI
		0	0	rp2	Proliferation rate of AIPC
		0	0	ra2	AIPC death rate
		0	0	avd	Activation rate of mature Dendritic cells by vaccine
		0	0	lamA	death rate of androgens
		0	0	kantirr	Inhibition rate of Treg by anti-Treg drug
		0	0	kantiii	Inhibition rate of IL-2 by anti-IL-2 drug
		0	0	deltaICB	Effect of ICB drug on CTL killing rate
		0	0	kantiM	Inhibition rate of MDSC by anti-MDSC drug
		0	0	lamV	Degradation rate of vaccine
		0	0	lamAI	Degradation rate of anti-IL-2
		0	0	lamAR	Dengradation rate of anti-Treg

## Sheet: cx
		Androgen deprivation therapy
		GSA value	abs GSA	Parameter	Description
		210.283	210.283	rp2	Proliferation rate of AIPC
		-159.793	159.793	ra2	AIPC death rate
		8.0027	8.0027	rp1	Proliferation rate of ADPC
		-6.18421	6.18421	kcx	Maximal killing rate of tumor by CTL
		-5.70619	5.70619	mum	MDSC death rate
		-4.60623	4.60623	adc	Activation rate of CTLs by Dendritic cells
		4.45027	4.45027	rhoM	source of MDSC
		-3.89168	3.89168	kNT	Maximal killing rate of tumor by NK
		3.35943	3.35943	rm	Mutation rate of AD into AI
		3.03651	3.03651	kmc	CTL inhibition by MDSC
		2.9311	2.9311	kmn	NK cytotoxic effect MDSC-dependent inhibition
		-2.43059	2.43059	axd	Activation rate of mature dendritic cells by tumor
		2.40013	2.40013	kxn	NK inactivation by tumor
		2.33863	2.33863	krn	NK cytotoxic effect Treg-dependent inhibition
		-2.28504	2.28504	mur	Treg death rate
		-1.67906	1.67906	rhoN	Source of NK
		1.59941	1.59941	axm	Maximal activation rate of MDSC by tumor
		-1.59891	1.59891	sm	Tumor cells saturation level for MDSC clonal expansion
		1.28615	1.28615	air	Activation rate of Treg by IL-2
		-1.10083	1.10083	mc	Migration rate of CTL out of Lympoid tissue
		0.990293	0.990293	adr	Activation rate of Treg by mature Dendritic cells
		0.874258	0.874258	muc	CTL death rate
		0.864399	0.864399	krc	CTL inhibition by Treg
		0.71088	0.71088	md	Migration rate of mature Dendritic cells out of prostate
		-0.669905	0.669905	ra1	ADPC death rate
		0.500098	0.500098	mun	NK death rate
		0.441143	0.441143	adfdr	Transformation rate of D_f cells to D_r
		0.423512	0.423512	axr	Activation rate of Treg by tumor
		0.306792	0.306792	aci	Activation rate of IL-2 by CTL
		0.229221	0.229221	lamA	death rate of androgens
		-0.208929	0.208929	mui	IL-2 death rate
		0.193856	0.193856	adrr	Activation rate of Treg by regulatory dendritic cells.
		-0.115883	0.115883	mud	Dendritic cells death rate
		0.0911549	0.0911549	si	IL-2 saturation level for CTL clonal expansion
		-0.0911516	0.0911516	aic	Maximal activation rate of CTL by IL-2
		0.0435159	0.0435159	mr	Migration rate of Treg out of Lymphoid tissue
		-0.00290905	0.00290905	ain	Maximal activation rate of NK by IL-2
		0.00286797	0.00286797	sn	IL-2 saturation level for NK clonal expansion
		7.43573e-08	7.43573e-08	lamAM	Degradation rate of anti-MDSC
		0	0	avd	Activation rate of mature Dendritic cells by vaccine
		0	0	kantirr	Inhibition rate of Treg by anti-Treg drug
		0	0	kantiii	Inhibition rate of IL-2 by anti-IL-2 drug
		0	0	lamICB	Degradation rate of ICB
		0	0	deltaICB	Effect of ICB drug on CTL killing rate
		0	0	kantiM	Inhibition rate of MDSC by anti-MDSC drug
		0	0	lamV	Degradation rate of vaccine
		0	0	lamAI	Degradation rate of anti-IL-2
		0	0	lamAR	Dengradation rate of anti-Treg

## Sheet: v
		Vaccine
		GSA value	abs GSA	Parameter	Description
		60.9819	60.9819	rp1	Proliferation rate of ADPC
		-5.75061	5.75061	kcx	Maximal killing rate of tumor by CTL
		-4.83064	4.83064	mum	MDSC death rate
		-4.06984	4.06984	adc	Activation rate of CTLs by Dendritic cells
		3.99382	3.99382	rhoM	source of MDSC
		-3.28792	3.28792	kNT	Maximal killing rate of tumor by NK
		2.83134	2.83134	kmc	CTL inhibition by MDSC
		2.56866	2.56866	kmn	NK cytotoxic effect MDSC-dependent inhibition
		2.05659	2.05659	kxn	NK inactivation by tumor
		-1.78254	1.78254	avd	Activation rate of mature Dendritic cells by vaccine
		-1.7066	1.7066	mur	Treg death rate
		1.57856	1.57856	krn	NK cytotoxic effect Treg-dependent inhibition
		-1.27724	1.27724	rhoN	Source of NK
		1.19456	1.19456	lamV	Degradation rate of vaccine
		1.09273	1.09273	axm	Maximal activation rate of MDSC by tumor
		-1.09267	1.09267	sm	Tumor cells saturation level for MDSC clonal expansion
		-1.08983	1.08983	mc	Migration rate of CTL out of Lympoid tissue
		0.98673	0.98673	air	Activation rate of Treg by IL-2
		0.926517	0.926517	muc	CTL death rate
		0.743243	0.743243	krc	CTL inhibition by Treg
		0.694772	0.694772	adr	Activation rate of Treg by mature Dendritic cells
		0.528417	0.528417	adfdr	Transformation rate of D_f cells to D_r
		0.475528	0.475528	md	Migration rate of mature Dendritic cells out of prostate
		0.348693	0.348693	mun	NK death rate
		0.286677	0.286677	axr	Activation rate of Treg by tumor
		0.244709	0.244709	aci	Activation rate of IL-2 by CTL
		0.167124	0.167124	adrr	Activation rate of Treg by regulatory dendritic cells.
		-0.147422	0.147422	mui	IL-2 death rate
		-0.1127	0.1127	axd	Activation rate of mature dendritic cells by tumor
		-0.0998026	0.0998026	mud	Dendritic cells death rate
		0.0862658	0.0862658	si	IL-2 saturation level for CTL clonal expansion
		-0.0862594	0.0862594	aic	Maximal activation rate of CTL by IL-2
		0.0189863	0.0189863	mr	Migration rate of Treg out of Lymphoid tissue
		-0.00206875	0.00206875	ain	Maximal activation rate of NK by IL-2
		0.00205515	0.00205515	sn	IL-2 saturation level for NK clonal expansion
		-3.75995e-07	3.75995e-07	lamAM	Degradation rate of anti-MDSC
		0	0	ra1	ADPC death rate
		0	0	rm	Mutation rate of AD into AI
		0	0	rp2	Proliferation rate of AIPC
		0	0	ra2	AIPC death rate
		0	0	lamA	death rate of androgens
		0	0	kantirr	Inhibition rate of Treg by anti-Treg drug
		0	0	kantiii	Inhibition rate of IL-2 by anti-IL-2 drug
		0	0	lamICB	Degradation rate of ICB
		0	0	deltaICB	Effect of ICB drug on CTL killing rate
		0	0	kantiM	Inhibition rate of MDSC by anti-MDSC drug
		0	0	lamAI	Degradation rate of anti-IL-2
		0	0	lamAR	Dengradation rate of anti-Treg

## Sheet: cx+v
		Androgen deprivation therapy + vaccine
		GSA value	abs GSA	Parameter	Description
		210.094	210.094	rp2	Proliferation rate of AIPC
		-159.941	159.941	ra2	AIPC death rate
		-8.90631	8.90631	kcx	Maximal killing rate of tumor by CTL
		7.9041	7.9041	rp1	Proliferation rate of ADPC
		-7.3161	7.3161	mum	MDSC death rate
		-7.12458	7.12458	adc	Activation rate of CTLs by Dendritic cells
		5.73701	5.73701	rhoM	source of MDSC
		4.48639	4.48639	kmc	CTL inhibition by MDSC
		-3.14521	3.14521	kNT	Maximal killing rate of tumor by NK
		3.14198	3.14198	rm	Mutation rate of AD into AI
		2.79022	2.79022	kmn	NK cytotoxic effect MDSC-dependent inhibition
		-2.52419	2.52419	axd	Activation rate of mature dendritic cells by tumor
		-2.29444	2.29444	mur	Treg death rate
		1.87725	1.87725	axm	Maximal activation rate of MDSC by tumor
		-1.87707	1.87707	sm	Tumor cells saturation level for MDSC clonal expansion
		1.87224	1.87224	kxn	NK inactivation by tumor
		-1.72107	1.72107	mc	Migration rate of CTL out of Lympoid tissue
		-1.53414	1.53414	avd	Activation rate of mature Dendritic cells by vaccine
		1.52272	1.52272	krc	CTL inhibition by Treg
		1.42319	1.42319	krn	NK cytotoxic effect Treg-dependent inhibition
		1.36986	1.36986	air	Activation rate of Treg by IL-2
		1.32742	1.32742	adr	Activation rate of Treg by mature Dendritic cells
		1.31426	1.31426	muc	CTL death rate
		1.19343	1.19343	md	Migration rate of mature Dendritic cells out of prostate
		-1.16913	1.16913	rhoN	Source of NK
		0.949408	0.949408	lamV	Degradation rate of vaccine
		0.701165	0.701165	adfdr	Transformation rate of D_f cells to D_r
		-0.669957	0.669957	ra1	ADPC death rate
		0.39123	0.39123	aci	Activation rate of IL-2 by CTL
		0.368983	0.368983	mun	NK death rate
		0.348704	0.348704	axr	Activation rate of Treg by tumor
		0.272177	0.272177	adrr	Activation rate of Treg by regulatory dendritic cells.
		-0.199582	0.199582	mui	IL-2 death rate
		0.170183	0.170183	si	IL-2 saturation level for CTL clonal expansion
		-0.170169	0.170169	aic	Maximal activation rate of CTL by IL-2
		-0.161852	0.161852	mud	Dendritic cells death rate
		0.132146	0.132146	lamA	death rate of androgens
		0.0100089	0.0100089	mr	Migration rate of Treg out of Lymphoid tissue
		-0.00257725	0.00257725	ain	Maximal activation rate of NK by IL-2
		0.00249672	0.00249672	sn	IL-2 saturation level for NK clonal expansion
		-7.6716e-08	7.6716e-08	lamAM	Degradation rate of anti-MDSC
		0	0	kantirr	Inhibition rate of Treg by anti-Treg drug
		0	0	kantiii	Inhibition rate of IL-2 by anti-IL-2 drug
		0	0	lamICB	Degradation rate of ICB
		0	0	deltaICB	Effect of ICB drug on CTL killing rate
		0	0	kantiM	Inhibition rate of MDSC by anti-MDSC drug
		0	0	lamAI	Degradation rate of anti-IL-2
		0	0	lamAR	Dengradation rate of anti-Treg

## Sheet: cx+ai
		Androgen deprivation therapy + anti-IL2
		GSA value	abs GSA	Parameter	Description
		214.411	214.411	rp2	Proliferation rate of AIPC
		-161.455	161.455	ra2	AIPC death rate
		8.22539	8.22539	rp1	Proliferation rate of ADPC
		-6.69029	6.69029	kcx	Maximal killing rate of tumor by CTL
		-6.31587	6.31587	mum	MDSC death rate
		5.0755	5.0755	krn	NK cytotoxic effect Treg-dependent inhibition
		-5.03497	5.03497	kNT	Maximal killing rate of tumor by NK
		4.76827	4.76827	rhoM	source of MDSC
		-4.58017	4.58017	adc	Activation rate of CTLs by Dendritic cells
		3.77449	3.77449	rm	Mutation rate of AD into AI
		-3.38237	3.38237	mur	Treg death rate
		3.22179	3.22179	kmc	CTL inhibition by MDSC
		3.2005	3.2005	kxn	NK inactivation by tumor
		3.18886	3.18886	kmn	NK cytotoxic effect MDSC-dependent inhibition
		-2.52594	2.52594	rhoN	Source of NK
		1.98405	1.98405	adr	Activation rate of Treg by mature Dendritic cells
		-1.76084	1.76084	axd	Activation rate of mature dendritic cells by tumor
		1.73444	1.73444	axm	Maximal activation rate of MDSC by tumor
		-1.73383	1.73383	sm	Tumor cells saturation level for MDSC clonal expansion
		-1.05797	1.05797	mc	Migration rate of CTL out of Lympoid tissue
		0.899034	0.899034	muc	CTL death rate
		0.812456	0.812456	axr	Activation rate of Treg by tumor
		0.753	0.753	air	Activation rate of Treg by IL-2
		-0.698319	0.698319	ra1	ADPC death rate
		0.675018	0.675018	krc	CTL inhibition by Treg
		0.669002	0.669002	mun	NK death rate
		0.478688	0.478688	adfdr	Transformation rate of D_f cells to D_r
		0.410956	0.410956	lamA	death rate of androgens
		-0.380948	0.380948	kantiii	Inhibition rate of IL-2 by anti-IL-2 drug
		0.285361	0.285361	aci	Activation rate of IL-2 by CTL
		0.282542	0.282542	adrr	Activation rate of Treg by regulatory dendritic cells.
		0.272732	0.272732	md	Migration rate of mature Dendritic cells out of prostate
		0.216078	0.216078	lamAI	Degradation rate of anti-IL-2
		-0.165209	0.165209	mud	Dendritic cells death rate
		0.121196	0.121196	mr	Migration rate of Treg out of Lymphoid tissue
		-0.0469937	0.0469937	mui	IL-2 death rate
		0.037145	0.037145	si	IL-2 saturation level for CTL clonal expansion
		-0.0371417	0.0371417	aic	Maximal activation rate of CTL by IL-2
		-0.00134618	0.00134618	ain	Maximal activation rate of NK by IL-2
		0.0013432	0.0013432	sn	IL-2 saturation level for NK clonal expansion
		2.26684e-08	2.26684e-08	lamAM	Degradation rate of anti-MDSC
		0	0	avd	Activation rate of mature Dendritic cells by vaccine
		0	0	kantirr	Inhibition rate of Treg by anti-Treg drug
		0	0	lamICB	Degradation rate of ICB
		0	0	deltaICB	Effect of ICB drug on CTL killing rate
		0	0	kantiM	Inhibition rate of MDSC by anti-MDSC drug
		0	0	lamV	Degradation rate of vaccine
		0	0	lamAR	Dengradation rate of anti-Treg

## Sheet: cx+ar
		Androgen deprivation therapy + anti-Treg
		GSA value	abs GSA	Parameter	Description
		237.943	237.943	rp2	Proliferation rate of AIPC
		-173.887	173.887	kNT	Maximal killing rate of tumor by NK
		-173.583	173.583	ra2	AIPC death rate
		-105.06	105.06	rhoN	Source of NK
		90.3781	90.3781	krn	NK cytotoxic effect Treg-dependent inhibition
		-79.2337	79.2337	kantirr	Inhibition rate of Treg by anti-Treg drug
		65.1135	65.1135	kxn	NK inactivation by tumor
		45.7583	45.7583	lamAR	Dengradation rate of anti-Treg
		44.2893	44.2893	mun	NK death rate
		38.158	38.158	air	Activation rate of Treg by IL-2
		19.5955	19.5955	adr	Activation rate of Treg by mature Dendritic cells
		-19.4734	19.4734	md	Migration rate of mature Dendritic cells out of prostate
		16.8174	16.8174	axd	Activation rate of mature dendritic cells by tumor
		15.7704	15.7704	rp1	Proliferation rate of ADPC
		-11.203	11.203	mur	Treg death rate
		10.6231	10.6231	aci	Activation rate of IL-2 by CTL
		-8.80194	8.80194	mui	IL-2 death rate
		-7.67731	7.67731	kcx	Maximal killing rate of tumor by CTL
		7.33291	7.33291	rm	Mutation rate of AD into AI
		6.78404	6.78404	kmn	NK cytotoxic effect MDSC-dependent inhibition
		-6.00441	6.00441	mum	MDSC death rate
		5.10127	5.10127	rhoM	source of MDSC
		4.17879	4.17879	axr	Activation rate of Treg by tumor
		-2.52005	2.52005	kmc	CTL inhibition by MDSC
		2.48929	2.48929	adc	Activation rate of CTLs by Dendritic cells
		2.03959	2.03959	lamA	death rate of androgens
		1.10425	1.10425	mr	Migration rate of Treg out of Lymphoid tissue
		-1.04266	1.04266	sm	Tumor cells saturation level for MDSC clonal expansion
		1.03688	1.03688	axm	Maximal activation rate of MDSC by tumor
		-0.999905	0.999905	ra1	ADPC death rate
		-0.647731	0.647731	muc	CTL death rate
		0.471899	0.471899	mc	Migration rate of CTL out of Lympoid tissue
		0.305349	0.305349	adrr	Activation rate of Treg by regulatory dendritic cells.
		-0.275957	0.275957	ain	Maximal activation rate of NK by IL-2
		0.273978	0.273978	sn	IL-2 saturation level for NK clonal expansion
		-0.216785	0.216785	mud	Dendritic cells death rate
		0.0344832	0.0344832	adfdr	Transformation rate of D_f cells to D_r
		-0.031885	0.031885	krc	CTL inhibition by Treg
		0.0314009	0.0314009	aic	Maximal activation rate of CTL by IL-2
		-0.0301104	0.0301104	si	IL-2 saturation level for CTL clonal expansion
		-4.6802e-07	4.6802e-07	lamAM	Degradation rate of anti-MDSC
		0	0	avd	Activation rate of mature Dendritic cells by vaccine
		0	0	kantiii	Inhibition rate of IL-2 by anti-IL-2 drug
		0	0	lamICB	Degradation rate of ICB
		0	0	deltaICB	Effect of ICB drug on CTL killing rate
		0	0	kantiM	Inhibition rate of MDSC by anti-MDSC drug
		0	0	lamV	Degradation rate of vaccine
		0	0	lamAI	Degradation rate of anti-IL-2

## Sheet: cx+v+ar
		Androgen deprivation therapy + vaccine + anti-Treg
		GSA value	abs GSA	Parameter	Description
		227.817	227.817	rp2	Proliferation rate of AIPC
		-169.59	169.59	ra2	AIPC death rate
		-76.0343	76.0343	kNT	Maximal killing rate of tumor by NK
		65.6356	65.6356	krn	NK cytotoxic effect Treg-dependent inhibition
		-58.7198	58.7198	kantirr	Inhibition rate of Treg by anti-Treg drug
		-41.7401	41.7401	rhoN	Source of NK
		37.8308	37.8308	kxn	NK inactivation by tumor
		31.3896	31.3896	lamAR	Dengradation rate of anti-Treg
		25.5006	25.5006	adr	Activation rate of Treg by mature Dendritic cells
		-23.0173	23.0173	md	Migration rate of mature Dendritic cells out of prostate
		20.491	20.491	air	Activation rate of Treg by IL-2
		16.4336	16.4336	mun	NK death rate
		12.6387	12.6387	avd	Activation rate of mature Dendritic cells by vaccine
		12.1653	12.1653	rp1	Proliferation rate of ADPC
		-11.2174	11.2174	kcx	Maximal killing rate of tumor by CTL
		-8.57611	8.57611	mum	MDSC death rate
		-7.59375	7.59375	mur	Treg death rate
		7.21162	7.21162	rhoM	source of MDSC
		7.08254	7.08254	aci	Activation rate of IL-2 by CTL
		6.59983	6.59983	axd	Activation rate of mature dendritic cells by tumor
		-5.98403	5.98403	lamV	Degradation rate of vaccine
		5.71238	5.71238	kmn	NK cytotoxic effect MDSC-dependent inhibition
		5.42991	5.42991	rm	Mutation rate of AD into AI
		-4.26833	4.26833	mui	IL-2 death rate
		2.88551	2.88551	axr	Activation rate of Treg by tumor
		-1.89247	1.89247	adc	Activation rate of CTLs by Dendritic cells
		1.49301	1.49301	axm	Maximal activation rate of MDSC by tumor
		-1.491	1.491	sm	Tumor cells saturation level for MDSC clonal expansion
		1.43699	1.43699	kmc	CTL inhibition by MDSC
		1.18868	1.18868	lamA	death rate of androgens
		-0.879065	0.879065	ra1	ADPC death rate
		0.507299	0.507299	mr	Migration rate of Treg out of Lymphoid tissue
		-0.457256	0.457256	mc	Migration rate of CTL out of Lympoid tissue
		0.42975	0.42975	muc	CTL death rate
		0.374915	0.374915	adfdr	Transformation rate of D_f cells to D_r
		0.310867	0.310867	adrr	Activation rate of Treg by regulatory dendritic cells.
		-0.210454	0.210454	mud	Dendritic cells death rate
		0.206689	0.206689	krc	CTL inhibition by Treg
		-0.107596	0.107596	ain	Maximal activation rate of NK by IL-2
		0.106902	0.106902	sn	IL-2 saturation level for NK clonal expansion
		0.0763245	0.0763245	si	IL-2 saturation level for CTL clonal expansion
		-0.0763197	0.0763197	aic	Maximal activation rate of CTL by IL-2
		-2.88727e-07	2.88727e-07	lamAM	Degradation rate of anti-MDSC
		0	0	kantiii	Inhibition rate of IL-2 by anti-IL-2 drug
		0	0	lamICB	Degradation rate of ICB
		0	0	deltaICB	Effect of ICB drug on CTL killing rate
		0	0	kantiM	Inhibition rate of MDSC by anti-MDSC drug
		0	0	lamAI	Degradation rate of anti-IL-2

## Sheet: nk
		NK infusion
		GSA value	abs GSA	Parameter	Description
		60.7372	60.7372	rp1	Proliferation rate of ADPC
		-15.0376	15.0376	kNT	Maximal killing rate of tumor by NK
		12.332	12.332	krn	NK cytotoxic effect Treg-dependent inhibition
		10.6588	10.6588	kmn	NK cytotoxic effect MDSC-dependent inhibition
		9.05402	9.05402	kxn	NK inactivation by tumor
		-4.37015	4.37015	mum	MDSC death rate
		3.79684	3.79684	rhoM	source of MDSC
		-3.07091	3.07091	mur	Treg death rate
		-2.75123	2.75123	kcx	Maximal killing rate of tumor by CTL
		2.08213	2.08213	mun	NK death rate
		1.90013	1.90013	air	Activation rate of Treg by IL-2
		-1.4282	1.4282	rhoN	Source of NK
		-1.10261	1.10261	adc	Activation rate of CTLs by Dendritic cells
		1.03699	1.03699	kmc	CTL inhibition by MDSC
		0.950973	0.950973	adr	Activation rate of Treg by mature Dendritic cells
		0.841709	0.841709	axm	Maximal activation rate of MDSC by tumor
		-0.841537	0.841537	sm	Tumor cells saturation level for MDSC clonal expansion
		0.546342	0.546342	axr	Activation rate of Treg by tumor
		-0.385994	0.385994	mc	Migration rate of CTL out of Lympoid tissue
		0.328498	0.328498	muc	CTL death rate
		-0.257557	0.257557	mui	IL-2 death rate
		0.239962	0.239962	aci	Activation rate of IL-2 by CTL
		0.218878	0.218878	adfdr	Transformation rate of D_f cells to D_r
		-0.20494	0.20494	md	Migration rate of mature Dendritic cells out of prostate
		0.197499	0.197499	krc	CTL inhibition by Treg
		0.175441	0.175441	mr	Migration rate of Treg out of Lymphoid tissue
		0.113979	0.113979	adrr	Activation rate of Treg by regulatory dendritic cells.
		-0.0584823	0.0584823	mud	Dendritic cells death rate
		0.0231948	0.0231948	si	IL-2 saturation level for CTL clonal expansion
		-0.0231927	0.0231927	aic	Maximal activation rate of CTL by IL-2
		-0.0130068	0.0130068	axd	Activation rate of mature dendritic cells by tumor
		-0.0119299	0.0119299	ain	Maximal activation rate of NK by IL-2
		0.011855	0.011855	sn	IL-2 saturation level for NK clonal expansion
		6.37178e-08	6.37178e-08	lamAM	Degradation rate of anti-MDSC
		0	0	ra1	ADPC death rate
		0	0	rm	Mutation rate of AD into AI
		0	0	rp2	Proliferation rate of AIPC
		0	0	ra2	AIPC death rate
		0	0	avd	Activation rate of mature Dendritic cells by vaccine
		0	0	lamA	death rate of androgens
		0	0	kantirr	Inhibition rate of Treg by anti-Treg drug
		0	0	kantiii	Inhibition rate of IL-2 by anti-IL-2 drug
		0	0	lamICB	Degradation rate of ICB
		0	0	deltaICB	Effect of ICB drug on CTL killing rate
		0	0	kantiM	Inhibition rate of MDSC by anti-MDSC drug
		0	0	lamV	Degradation rate of vaccine
		0	0	lamAI	Degradation rate of anti-IL-2
		0	0	lamAR	Dengradation rate of anti-Treg

## Sheet: cx+icb
		Androgen deprivation therapy + Immune checkpoint blockade
		GSA value	ABS GSA	Parameter	Description
		-98.0863	98.0863	kcx	Maximal killing rate of tumor by CTL
		-95.831	95.831	deltaICB	Effect of ICB drug on CTL killing rate
		-87.5885	87.5885	adc	Activation rate of CTLs by Dendritic cells
		-79.2427	79.2427	mum	MDSC death rate
		-76.6329	76.6329	ra2	AIPC death rate
		65.4775	65.4775	rhoM	source of MDSC
		-64.2473	64.2473	axd	Activation rate of mature dendritic cells by tumor
		59.3008	59.3008	kmc	CTL inhibition by MDSC
		56.7427	56.7427	lamICB	Degradation rate of ICB
		50.3359	50.3359	rp2	Proliferation rate of AIPC
		-29.7311	29.7311	mur	Treg death rate
		-27.7771	27.7771	mc	Migration rate of CTL out of Lympoid tissue
		26.8073	26.8073	krc	CTL inhibition by Treg
		22.5032	22.5032	muc	CTL death rate
		19.3044	19.3044	adfdr	Transformation rate of D_f cells to D_r
		19.0695	19.0695	air	Activation rate of Treg by IL-2
		8.69956	8.69956	adr	Activation rate of Treg by mature Dendritic cells
		8.51158	8.51158	aci	Activation rate of IL-2 by CTL
		-7.94118	7.94118	sm	Tumor cells saturation level for MDSC clonal expansion
		7.94061	7.94061	axm	Maximal activation rate of MDSC by tumor
		7.17499	7.17499	md	Migration rate of mature Dendritic cells out of prostate
		-5.26228	5.26228	mui	IL-2 death rate
		4.11139	4.11139	adrr	Activation rate of Treg by regulatory dendritic cells.
		-3.36851	3.36851	rm	Mutation rate of AD into AI
		3.15659	3.15659	si	IL-2 saturation level for CTL clonal expansion
		-3.15641	3.15641	aic	Maximal activation rate of CTL by IL-2
		-3.04517	3.04517	mud	Dendritic cells death rate
		2.50352	2.50352	axr	Activation rate of Treg by tumor
		-2.34157	2.34157	lamA	death rate of androgens
		-0.632378	0.632378	rhoN	Source of NK
		0.496203	0.496203	kmn	NK cytotoxic effect MDSC-dependent inhibition
		-0.491717	0.491717	kNT	Maximal killing rate of tumor by NK
		-0.405205	0.405205	mr	Migration rate of Treg out of Lymphoid tissue
		0.284704	0.284704	mun	NK death rate
		0.127983	0.127983	krn	NK cytotoxic effect Treg-dependent inhibition
		0.109558	0.109558	rp1	Proliferation rate of ADPC
		-0.107047	0.107047	ra1	ADPC death rate
		0.0771352	0.0771352	kxn	NK inactivation by tumor
		-0.00253749	0.00253749	ain	Maximal activation rate of NK by IL-2
		0.00251735	0.00251735	sn	IL-2 saturation level for NK clonal expansion
		0	0	lamAM	Degradation rate of anti-MDSC
		0	0	avd	Activation rate of mature Dendritic cells by vaccine
		0	0	kantirr	Inhibition rate of Treg by anti-Treg drug
		0	0	kantiii	Inhibition rate of IL-2 by anti-IL-2 drug
		0	0	kantiM	Inhibition rate of MDSC by anti-MDSC drug
		0	0	lamV	Degradation rate of vaccine
		0	0	lamAI	Degradation rate of anti-IL-2
		0	0	lamAR	Dengradation rate of anti-Treg

## Sheet: cx+am
		Androge deprivation therapy + anti-MDSC
		GSA value	ABS GSA	Parameter	Description
		252.778	252.778	rp2	Proliferation rate of AIPC
		-195.332	195.332	ra2	AIPC death rate
		-23.0627	23.0627	kNT	Maximal killing rate of tumor by NK
		-19.5655	19.5655	rhoN	Source of NK
		16.8539	16.8539	kxn	NK inactivation by tumor
		-14.0105	14.0105	kcx	Maximal killing rate of tumor by CTL
		12.7313	12.7313	kmn	NK cytotoxic effect MDSC-dependent inhibition
		11.5637	11.5637	rhoM	source of MDSC
		-11.3853	11.3853	adc	Activation rate of CTLs by Dendritic cells
		9.49143	9.49143	rp1	Proliferation rate of ADPC
		7.24568	7.24568	lamAM	Degradation rate of anti-MDSC
		-6.09555	6.09555	axd	Activation rate of mature dendritic cells by tumor
		-5.6008	5.6008	mur	Treg death rate
		-5.17332	5.17332	mum	MDSC death rate
		4.68966	4.68966	krc	CTL inhibition by Treg
		3.83778	3.83778	kmc	CTL inhibition by MDSC
		-3.77448	3.77448	kantiM	Inhibition rate of MDSC by anti-MDSC drug
		3.68106	3.68106	rm	Mutation rate of AD into AI
		3.22405	3.22405	muc	CTL death rate
		3.08348	3.08348	mun	NK death rate
		3.08341	3.08341	air	Activation rate of Treg by IL-2
		3.02284	3.02284	axm	Maximal activation rate of MDSC by tumor
		-3.02278	3.02278	sm	Tumor cells saturation level for MDSC clonal expansion
		2.93497	2.93497	adr	Activation rate of Treg by mature Dendritic cells
		-2.92812	2.92812	mc	Migration rate of CTL out of Lympoid tissue
		1.99478	1.99478	krn	NK cytotoxic effect Treg-dependent inhibition
		1.33784	1.33784	md	Migration rate of mature Dendritic cells out of prostate
		1.25305	1.25305	adfdr	Transformation rate of D_f cells to D_r
		1.18545	1.18545	axr	Activation rate of Treg by tumor
		-0.841111	0.841111	ra1	ADPC death rate
		0.799106	0.799106	aci	Activation rate of IL-2 by CTL
		-0.512371	0.512371	mui	IL-2 death rate
		0.411202	0.411202	adrr	Activation rate of Treg by regulatory dendritic cells.
		0.40275	0.40275	si	IL-2 saturation level for CTL clonal expansion
		-0.402723	0.402723	aic	Maximal activation rate of CTL by IL-2
		-0.265165	0.265165	mud	Dendritic cells death rate
		0.090034	0.090034	mr	Migration rate of Treg out of Lymphoid tissue
		-0.0257675	0.0257675	ain	Maximal activation rate of NK by IL-2
		0.0255119	0.0255119	sn	IL-2 saturation level for NK clonal expansion
		-0.00384102	0.00384102	lamA	death rate of androgens
		0	0	avd	Activation rate of mature Dendritic cells by vaccine
		0	0	kantirr	Inhibition rate of Treg by anti-Treg drug
		0	0	kantiii	Inhibition rate of IL-2 by anti-IL-2 drug
		0	0	lamICB	Degradation rate of ICB
		0	0	deltaICB	Effect of ICB drug on CTL killing rate
		0	0	lamV	Degradation rate of vaccine
		0	0	lamAI	Degradation rate of anti-IL-2
		0	0	lamAR	Dengradation rate of anti-Treg

[truncated: 1 more sheets: cx+icb+am]
