# Supplementary material for: A QSP model of prostate cancer immunotherapy to identify effective combination therapies
Source: Sci Rep. 2020 Jun 3;10:9063. doi: 10.1038/s41598-020-65590-0 (PMC7270132; doi:10.1038/s41598-020-65590-0)
Supplement: Supplementary file 5 [file 41598_2020_65590_MOESM5_ESM.xlsx]

## Sheet: BCIs Matrix
	'CX'	'V'	'AI'	'AR'	'NK'	'ICB'	'AM'	'CX+V'	'CX+AI'	'CX+AR'	'CX+NK'	'CX+ICB'	'CX+AM'	'V+AI'	'V+AR'	'V+NK'	'V+ICB'	'V+AM'	'AI+AR'	'AI+NK'	'AI+ICB'	'AI+AM'	'AR+NK'	'AR+ICB'	'AR+AM'	'NK+ICB'	'NK+AM'	'ICB+AM'	'CX+V+AI'	'CX+V+AR'	'CX+V+NK'	'CX+V+ICB'	'CX+V+AM'	'CX+AI+AR'	'CX+AI+NK'	'CX+AI+ICB'	'CX+AI+AM'	'CX+AR+NK'	'CX+AR+ICB'	'CX+AR+AM'	'CX+NK+ICB'	'CX+NK+AM'	'CX+ICB+AM'	'V+AI+AR'	'V+AI+NK'	'V+AI+ICB'	'V+AI+AM'	'V+AR+NK'	'V+AR+ICB'
'CX'	-	0.995647	1.01494	1.01314	1.01877	0.792525	0.994602	-	-	-	-	-	-	1.00184	1.00494	1.0035	0.920501	0.993517	1.01794	1.04817	0.800648	1.00428	1.0219	0.843971	1.00207	0.828747	1.00308	0.853805	-	-	-	-	-	-	-	-	-	-	-	-	-	-	-	1.01157	1.01935	0.926229	0.997	1.01682	0.950582
'V'	0.995647	-	1.50208	1.07737	1.51326	0.487245	0.969621	-	1.00457	1.00511	1.03137	0.848251	0.992354	-	-	-	-	-	1.05233	1.63546	0.517683	1.02291	1.12149	0.606239	0.996986	0.57186	1.02281	0.643349	-	-	-	-	-	1.00475	1.06203	0.85146	0.998001	1.04848	0.858674	0.993633	0.863632	1.00799	0.882038	-	-	-	-	-	-
'AI'	1.01494	1.50208	-	0.941802	0.68906	0.914402	0.997166	1.02354	-	0.993127	0.96268	0.968873	1.0088	-	0.934154	0.846302	0.934253	1.04741	-	-	-	-	0.908238	0.984067	0.964357	0.85387	0.954122	0.925553	-	0.99312	0.993534	0.967807	1.01404	-	-	-	-	0.955228	0.995092	0.99289	0.957384	0.984367	0.966215	-	-	-	-	0.892734	0.991809
'AR'	1.01314	1.07737	0.941802	-	0.385864	0.752124	0.998858	1.02145	0.994419	-	0.718353	0.902756	1.00597	0.93135	-	0.382266	0.791781	1.01235	-	0.452189	0.801159	0.964875	-	-	-	0.579257	0.789111	0.769598	0.995812	-	0.738139	0.8931	1.00553	-	0.716395	0.925641	0.9917	-	-	-	0.835057	0.880074	0.896797	-	0.396442	0.837263	0.95213	-	-
'NK'	1.01877	1.51326	0.68906	0.385864	-	0.977812	0.382614	1.05421	0.967898	0.720661	-	1.00858	0.69809	1.0459	0.422136	-	1.01698	0.405808	0.392182	-	0.897616	0.391405	-	0.723262	0.395947	-	-	0.694428	1.02453	0.754821	-	1.0103	0.710648	0.701903	-	0.993082	0.691759	-	0.922614	0.651105	-	-	0.901364	0.422302	-	0.997806	0.412822	-	0.914658
'ICB'	0.792525	0.487245	0.914402	0.752124	0.977812	-	0.796571	0.675107	0.768999	0.739298	0.813695	-	0.773924	0.462905	0.449902	0.526025	-	0.518329	0.763765	0.913357	-	0.746885	0.862092	-	0.645905	-	0.895338	-	0.654807	0.634631	0.692955	-	0.686887	0.745936	0.800749	-	0.750584	0.855487	-	0.71935	-	0.891853	-	0.470371	0.518168	-	0.494637	0.657389	-
'AM'	0.994602	0.969621	0.997166	0.998858	0.382614	0.796571	-	0.990077	0.993206	0.992169	0.685631	0.928805	-	0.966654	0.965077	0.351694	0.863891	-	0.990879	0.4587	0.792183	-	0.733932	0.794726	-	0.582643	-	-	0.988122	0.982254	0.67835	0.939323	-	0.990503	0.704383	0.923066	-	0.835297	0.916403	-	0.837291	-	-	0.965804	0.39708	0.861954	-	0.699921	0.87798
'CX+V'	-	-	1.02354	1.02145	1.05421	0.675107	0.990077	-	-	-	-	-	-	-	-	-	-	-	1.02562	1.11588	0.684324	1.00512	1.07267	0.726536	0.998049	0.718186	1.01221	0.754959	-	-	-	-	-	-	-	-	-	-	-	-	-	-	-	-	-	-	-	-	-
'CX+AI'	-	1.00457	-	0.994419	0.967898	0.768999	0.993206	-	-	-	-	-	-	-	0.986692	0.984061	0.890111	0.997569	-	-	-	-	0.970948	0.84062	0.986744	0.793821	0.983459	0.825428	-	-	-	-	-	-	-	-	-	-	-	-	-	-	-	-	-	-	-	0.962516	0.946547
'CX+AR'	-	1.00511	0.993127	-	0.720661	0.739298	0.992169	-	-	-	-	-	-	0.984806	-	0.731599	0.828894	0.991069	-	0.736107	0.763833	0.98597	-	-	-	0.70935	0.879009	0.780247	-	-	-	-	-	-	-	-	-	-	-	-	-	-	-	-	0.718413	0.856553	0.977008	-	-
'CX+NK'	-	1.03137	0.96268	0.718353	-	0.813695	0.685631	-	-	-	-	-	-	1.00804	0.747194	-	0.933139	0.697513	0.703167	-	0.808314	0.685451	-	0.787264	0.645346	-	-	0.777258	-	-	-	-	-	-	-	-	-	-	-	-	-	-	-	0.728904	-	0.933091	0.698379	-	0.923145
'CX+ICB'	-	0.848251	0.968873	0.902756	1.00858	-	0.928805	-	-	-	-	-	-	0.821021	0.772492	0.858885	-	0.821452	0.90479	0.986659	-	0.899643	0.957491	-	0.841799	-	0.974208	-	-	-	-	-	-	-	-	-	-	-	-	-	-	-	-	0.778565	0.838575	-	0.797265	0.855935	-
CX+AM'	-	0.992354	1.0088	1.00597	0.69809	0.773924	-	-	-	-	-	-	-	0.994549	0.990024	0.683327	0.877877	-	1.00765	0.732215	0.773854	-	0.851702	0.797989	-	0.721538	-	-	-	-	-	-	-	-	-	-	-	-	-	-	-	-	-	0.994491	0.702513	0.879538	-	0.832666	0.901957
V+AI'	1.00184	-	-	0.93135	1.0459	0.462905	0.966654	-	-	0.984806	1.00804	0.821021	0.994549	-	-	-	-	-	-	-	-	-	0.98409	0.606089	0.935442	0.533919	0.997665	0.608762	-	-	-	-	-	-	-	-	-	0.990887	0.85619	0.978431	0.833357	0.999495	0.854597	-	-	-	-	-	-
'V+AR'	1.00494	-	0.934154	-	0.422136	0.449902	0.965077	-	0.986692	-	0.747194	0.772492	0.990024	-	-	-	-	-	-	0.48618	0.492787	0.937233	-	-	-	0.465525	0.812701	0.564981	-	-	-	-	-	-	0.741872	0.796254	0.977678	-	-	-	0.7607	0.893514	0.80734	-	-	-	-	-	-
'V+NK'	1.0035	-	0.846302	0.382266	-	0.526025	0.351694	-	0.984061	0.731599	-	0.858885	0.683327	-	-	-	-	-	0.387226	-	0.542566	0.375548	-	0.570885	0.384718	-	-	0.572455	-	-	-	-	-	0.710306	-	0.857511	0.685918	-	0.836079	0.648079	-	-	0.833562	-	-	-	-	-	-
'V+ICB'	0.920501	-	0.934253	0.791781	1.01698	-	0.863891	-	0.890111	0.828894	0.933139	-	0.877877	-	-	-	-	-	0.795918	0.969748	-	0.81665	0.887863	-	0.724935	-	0.930484	-	-	-	-	-	-	0.831305	0.910958	-	0.851423	0.901956	-	0.80486	-	0.938437	-	-	-	-	-	-	-
'V+AM'	0.993517	-	1.04741	1.01235	0.405808	0.518329	-	-	0.997569	0.991069	0.697513	0.821452	-	-	-	-	-	-	1.00404	0.496442	0.531574	-	0.765451	0.590859	-	0.499107	-	-	-	-	-	-	-	0.990416	0.724425	0.820884	-	0.853755	0.828201	-	0.783237	-	-	-	-	-	-	-	-
'AI+AR'	1.01794	1.05233	-	-	0.392182	0.763765	0.990879	1.02562	-	-	0.703167	0.90479	1.00765	-	-	0.387226	0.795918	1.00404	-	-	-	-	-	-	-	0.575377	0.770265	0.776537	-	-	0.719836	0.894335	1.00812	-	-	-	-	-	-	-	0.828826	0.866896	0.898221	-	-	-	-	-	-
'AI+NK'	1.04817	1.63546	-	0.452189	-	0.913357	0.4587	1.11588	-	0.736107	-	0.986659	0.732215	-	0.48618	-	0.969748	0.496442	-	-	-	-	-	0.733314	0.443013	-	-	0.699632	-	0.767004	-	0.987379	0.753139	-	-	-	-	-	0.921753	0.672434	-	-	0.894337	-	-	-	-	-	0.911497
'AI+ICB'	0.800648	0.517683	-	0.801159	0.897616	-	0.792183	0.684324	-	0.763833	0.808314	-	0.773854	-	0.492787	0.542566	-	0.531574	-	-	-	-	0.85104	-	0.682034	-	0.871723	-	-	0.658928	0.697885	-	0.690435	-	-	-	-	0.857271	-	0.739457	-	0.883065	-	-	-	-	-	0.672036	-
'AI+AM'	1.00428	1.02291	-	0.964875	0.391405	0.746885	-	1.00512	-	0.98597	0.685451	0.899643	-	-	0.937233	0.375548	0.81665	-	-	-	-	-	0.713812	0.79456	-	0.566336	-	-	-	0.977604	0.686895	0.911493	-	-	-	-	-	0.821279	0.915011	-	0.821074	-	-	-	-	-	-	0.681123	0.876986
'AR+NK'	1.0219	1.12149	0.908238	-	-	0.862092	0.733932	1.07267	0.970948	-	-	0.957491	0.851702	0.98409	-	-	0.887863	0.765451	-	-	0.85104	0.713812	-	-	-	-	-	0.781445	1.01138	-	-	0.94591	0.87065	-	-	0.956865	0.834054	-	-	-	-	-	0.910711	-	-	0.899466	0.736002	-	-
'AR+ICB'	0.843971	0.606239	0.984067	-	0.723262	-	0.794726	0.726536	0.84062	-	0.787264	-	0.797989	0.606089	-	0.570885	-	0.590859	-	0.733314	-	0.79456	-	-	-	-	0.819904	-	0.725373	-	0.713374	-	0.722827	-	0.789636	-	0.797546	-	-	-	-	0.868524	-	-	0.57914	-	0.593812	-	-
'AR+AM'	1.00207	0.996986	0.964357	-	0.395947	0.645905	-	0.998049	0.986744	-	0.645346	0.841799	-	0.935442	-	0.384718	0.724935	-	-	0.443013	0.682034	-	-	-	-	0.533267	-	-	0.97939	-	0.648007	0.854984	-	-	0.654893	0.861391	-	-	-	-	0.783942	-	-	-	0.402394	0.762361	-	-	-
'NK+ICB'	0.828747	0.57186	0.85387	0.579257	-	-	0.582643	0.718186	0.793821	0.70935	-	-	0.721538	0.533919	0.465525	-	-	0.499107	0.575377	-	-	0.566336	-	-	0.533267	-	-	-	0.693943	0.648024	-	-	0.676857	0.70757	-	-	0.707956	-	-	0.688893	-	-	-	0.47703	-	-	0.488815	-	-
'NK+AM'	1.00308	1.02281	0.954122	0.789111	-	0.895338	-	1.01221	0.983459	0.879009	-	0.974208	-	0.997665	0.812701	-	0.930484	-	0.770265	-	0.871723	-	-	0.819904	-	-	-	-	1.00201	0.894572	-	0.973468	-	0.864419	-	0.963279	-	-	0.933437	-	-	-	-	0.791638	-	0.9227	-	-	0.911853
ICB+AM'	0.853805	0.643349	0.925553	0.769598	0.694428	-	-	0.754959	0.825428	0.780247	0.777258	-	-	0.608762	0.564981	0.572455	-	-	0.776537	0.699632	-	-	0.781445	-	-	-	-	-	0.732268	0.703836	0.718996	-	-	0.784569	0.773492	-	-	0.837626	-	-	-	-	-	0.578281	0.571514	-	-	0.69234	-
CX+V+AI'	-	-	-	0.995812	1.02453	0.654807	0.988122	-	-	-	-	-	-	-	-	-	-	-	-	-	-	-	1.01138	0.725373	0.97939	0.693943	1.00201	0.732268	-	-	-	-	-	-	-	-	-	-	-	-	-	-	-	-	-	-	-	-	-
'CX+V+AR'	-	-	0.99312	-	0.754821	0.634631	0.982254	-	-	-	-	-	-	-	-	-	-	-	-	0.767004	0.658928	0.977604	-	-	-	0.648024	0.894572	0.703836	-	-	-	-	-	-	-	-	-	-	-	-	-	-	-	-	-	-	-	-	-
'CX+V+NK'	-	-	0.993534	0.738139	-	0.692955	0.67835	-	-	-	-	-	-	-	-	-	-	-	0.719836	-	0.697885	0.686895	-	0.713374	0.648007	-	-	0.718996	-	-	-	-	-	-	-	-	-	-	-	-	-	-	-	-	-	-	-	-	-
CX+V+ICB'	-	-	0.967807	0.8931	1.0103	-	0.939323	-	-	-	-	-	-	-	-	-	-	-	0.894335	0.987379	-	0.911493	0.94591	-	0.854984	-	0.973468	-	-	-	-	-	-	-	-	-	-	-	-	-	-	-	-	-	-	-	-	-	-
CX+V+AM'	-	-	1.01404	1.00553	0.710648	0.686887	-	-	-	-	-	-	-	-	-	-	-	-	1.00812	0.753139	0.690435	-	0.87065	0.722827	-	0.676857	-	-	-	-	-	-	-	-	-	-	-	-	-	-	-	-	-	-	-	-	-	-	-
'CX+AI+AR'	-	1.00475	-	-	0.701903	0.745936	0.990503	-	-	-	-	-	-	-	-	0.710306	0.831305	0.990416	-	-	-	-	-	-	-	0.70757	0.864419	0.784569	-	-	-	-	-	-	-	-	-	-	-	-	-	-	-	-	-	-	-	-	-
'CX+AI+NK'	-	1.06203	-	0.716395	-	0.800749	0.704383	-	-	-	-	-	-	-	0.741872	-	0.910958	0.724425	-	-	-	-	-	0.789636	0.654893	-	-	0.773492	-	-	-	-	-	-	-	-	-	-	-	-	-	-	-	-	-	-	-	-	0.920715
CX+AI+ICB'	-	0.85146	-	0.925641	0.993082	-	0.923066	-	-	-	-	-	-	-	0.796254	0.857511	-	0.820884	-	-	-	-	0.956865	-	0.861391	-	0.963279	-	-	-	-	-	-	-	-	-	-	-	-	-	-	-	-	-	-	-	-	0.865336	-
'CX+AI+AM'	-	0.998001	-	0.9917	0.691759	0.750584	-	-	-	-	-	-	-	-	0.977678	0.685918	0.851423	-	-	-	-	-	0.834054	0.797546	-	0.707956	-	-	-	-	-	-	-	-	-	-	-	-	-	-	-	-	-	-	-	-	-	0.815677	0.900891
'CX+AR+NK'	-	1.04848	0.955228	-	-	0.855487	0.835297	-	-	-	-	-	-	0.990887	-	-	0.901956	0.853755	-	-	0.857271	0.821279	-	-	-	-	-	0.837626	-	-	-	-	-	-	-	-	-	-	-	-	-	-	-	-	-	0.91265	0.835175	-	-
CX+AR+ICB'	-	0.858674	0.995092	-	0.922614	-	0.916403	-	-	-	-	-	-	0.85619	-	0.836079	-	0.828201	-	0.921753	-	0.915011	-	-	-	-	0.933437	-	-	-	-	-	-	-	-	-	-	-	-	-	-	-	-	-	0.835874	-	0.828182	-	-
'CX+AR+AM'	-	0.993633	0.99289	-	0.651105	0.71935	-	-	-	-	-	-	-	0.978431	-	0.648079	0.80486	-	-	0.672434	0.739457	-	-	-	-	0.688893	-	-	-	-	-	-	-	-	-	-	-	-	-	-	-	-	-	-	0.651567	0.828784	-	-	-
'CX+NK+ICB'	-	0.863632	0.957384	0.835057	-	-	0.837291	-	-	-	-	-	-	0.833357	0.7607	-	-	0.783237	0.828826	-	-	0.821074	-	-	0.783942	-	-	-	-	-	-	-	-	-	-	-	-	-	-	-	-	-	-	0.76264	-	-	0.77014	-	-
CX+NK+AM'	-	1.00799	0.984367	0.880074	-	0.891853	-	-	-	-	-	-	-	0.999495	0.893514	-	0.938437	-	0.866896	-	0.883065	-	-	0.868524	-	-	-	-	-	-	-	-	-	-	-	-	-	-	-	-	-	-	-	0.880035	-	0.935655	-	-	0.936809
CX+ICB+AM'	-	0.882038	0.966215	0.896797	0.901364	-	-	-	-	-	-	-	-	0.854597	0.80734	0.833562	-	-	0.898221	0.894337	-	-	0.910711	-	-	-	-	-	-	-	-	-	-	-	-	-	-	-	-	-	-	-	-	0.812072	0.824529	-	-	0.860857	-
'V+AI+AR'	1.01157	-	-	-	0.422302	0.470371	0.965804	-	-	-	0.728904	0.778565	0.994491	-	-	-	-	-	-	-	-	-	-	-	-	0.47703	0.791638	0.578281	-	-	-	-	-	-	-	-	-	-	-	-	0.76264	0.880035	0.812072	-	-	-	-	-	-
'V+AI+NK'	1.01935	-	-	0.396442	-	0.518168	0.39708	-	-	0.718413	-	0.838575	0.702513	-	-	-	-	-	-	-	-	-	-	0.57914	0.402394	-	-	0.571514	-	-	-	-	-	-	-	-	-	-	0.835874	0.651567	-	-	0.824529	-	-	-	-	-	-
'V+AI+ICB'	0.926229	-	-	0.837263	0.997806	-	0.861954	-	-	0.856553	0.933091	-	0.879538	-	-	-	-	-	-	-	-	-	0.899466	-	0.762361	-	0.9227	-	-	-	-	-	-	-	-	-	-	0.91265	-	0.828784	-	0.935655	-	-	-	-	-	-	-
'V+AI+AM'	0.997	-	-	0.95213	0.412822	0.494637	-	-	-	0.977008	0.698379	0.797265	-	-	-	-	-	-	-	-	-	-	0.736002	0.593812	-	0.488815	-	-	-	-	-	-	-	-	-	-	-	0.835175	0.828182	-	0.77014	-	-	-	-	-	-	-	-
'V+AR+NK'	1.01682	-	0.892734	-	-	0.657389	0.699921	-	0.962516	-	-	0.855935	0.832666	-	-	-	-	-	-	-	0.672036	0.681123	-	-	-	-	-	0.69234	-	-	-	-	-	-	-	0.865336	0.815677	-	-	-	-	-	0.860857	-	-	-	-	-	-
'V+AR+ICB'	0.950582	-	0.991809	-	0.914658	-	0.87798	-	0.946547	-	0.923145	-	0.901957	-	-	-	-	-	-	0.911497	-	0.876986	-	-	-	-	0.911853	-	-	-	-	-	-	-	0.920715	-	0.900891	-	-	-	-	0.936809	-	-	-	-	-	-	-
'V+AR+AM'	0.996604	-	0.966411	-	0.415557	0.479791	-	-	0.982753	-	0.660059	0.760475	-	-	-	-	-	-	-	0.46206	0.512833	-	-	-	-	0.493463	-	-	-	-	-	-	-	-	0.669099	0.781043	-	-	-	-	0.75305	-	-	-	-	-	-	-	-
'V+NK+ICB'	0.928906	-	0.924549	0.731473	-	-	0.752326	-	0.895642	0.810199	-	-	0.831241	-	-	-	-	-	0.728222	-	-	0.732433	-	-	0.691317	-	-	-	-	-	-	-	-	0.808684	-	-	0.816859	-	-	0.792385	-	-	-	-	-	-	-	-	-
'V+NK+AM'	0.999818	-	0.985308	0.803925	-	0.748574	-	-	0.992283	0.887327	-	0.904133	-	-	-	-	-	-	0.782963	-	0.744337	-	-	0.748736	-	-	-	-	-	-	-	-	-	0.87233	-	0.900032	-	-	0.892529	-	-	-	-	-	-	-	-	-	-
'V+ICB+AM'	0.952342	-	0.940419	0.820411	0.869179	-	-	-	0.921867	0.863554	0.899484	-	-	-	-	-	-	-	0.823594	0.856553	-	-	0.866792	-	-	-	-	-	-	-	-	-	-	0.865386	0.888848	-	-	0.90364	-	-	-	-	-	-	-	-	-	-	-
'AI+AR+NK'	1.02215	1.09474	-	-	-	0.877337	0.767973	1.06698	-	-	-	0.962305	0.86911	-	-	-	0.897871	0.797159	-	-	-	-	-	-	-	-	-	0.80411	-	-	-	0.950672	0.887255	-	-	-	-	-	-	-	-	-	0.919374	-	-	-	-	-	-
'AI+AR+ICB'	0.850914	0.622417	-	-	0.711404	-	0.804014	0.73606	-	-	0.785482	-	0.805025	-	-	0.579207	-	0.605341	-	-	-	-	-	-	-	-	0.817258	-	-	-	0.718863	-	0.731884	-	-	-	-	-	-	-	-	0.868505	-	-	-	-	-	-	-
'AI+AR+AM'	1.00669	0.998619	-	-	0.409938	0.661249	-	1.00373	-	-	0.647217	0.846142	-	-	-	0.399897	0.732722	-	-	-	-	-	-	-	-	0.543931	-	-	-	-	0.650024	0.858375	-	-	-	-	-	-	-	-	0.786881	-	-	-	-	-	-	-	-
'AI+NK+ICB'	0.853939	0.635372	-	0.640114	-	-	0.633628	0.748565	-	0.746102	-	-	0.749617	-	0.530446	-	-	0.552063	-	-	-	-	-	-	0.587516	-	-	-	-	0.688006	-	-	0.706888	-	-	-	-	-	-	0.723389	-	-	-	-	-	-	-	-	-
'AI+NK+AM'	1.01119	1.05471	-	0.7947	-	0.87798	-	1.03233	-	0.880621	-	0.961148	-	-	0.816294	-	0.912455	-	-	-	-	-	-	0.827875	-	-	-	-	-	0.895619	-	0.961098	-	-	-	-	-	-	0.935205	-	-	-	-	-	-	-	-	-	0.915358
'AI+ICB+AM'	0.861102	0.664392	-	0.819468	0.715027	-	-	0.765563	-	0.808583	0.790652	-	-	-	0.609933	0.603883	-	-	-	-	-	-	0.799275	-	-	-	-	-	-	0.732186	0.736734	-	-	-	-	-	-	0.851077	-	-	-	-	-	-	-	-	-	0.718933	-
'AR+NK+ICB'	0.942308	0.810218	0.958385	-	-	-	0.81587	0.861527	0.926528	-	-	-	0.867969	0.796141	-	-	-	0.752786	-	-	-	0.809264	-	-	-	-	-	-	0.854146	-	-	-	0.834022	-	-	-	0.86395	-	-	-	-	-	-	-	-	-	0.752018	-	-
'AR+NK+AM'	1.0058	1.03543	0.961226	-	-	0.877658	-	1.02477	0.981234	-	-	0.950077	-	0.988246	-	-	0.89856	-	-	-	0.87757	-	-	-	-	-	-	-	0.997943	-	-	0.947763	-	-	-	0.951758	-	-	-	-	-	-	-	-	-	0.908648	-	-	-
'AR+ICB+AM'	0.901806	0.738779	0.990909	-	0.771832	-	-	0.81456	0.898661	-	0.836921	-	-	0.738228	-	0.701849	-	-	-	0.782682	-	-	-	-	-	-	-	-	0.813782	-	0.799274	-	-	-	0.840628	-	-	-	-	-	-	-	-	-	0.709484	-	-	-	-
'NK+ICB+AM'	0.95186	0.84637	0.950237	0.829567	-	-	-	0.88835	0.927979	0.874097	-	-	-	0.817403	0.761421	-	-	-	0.824899	-	-	-	-	-	-	-	-	-	0.870581	0.838151	-	-	-	0.872106	-	-	-	-	-	-	-	-	-	0.76546	-	-	-	-	-
'AR+NK+ICB+AM'	0.982881	0.919757	0.986203	-	-	-	-	0.942701	0.97607	-	-	-	-	0.915514	-	-	-	-	-	-	-	-	-	-	-	-	-	-	0.940226	-	-	-	-	-	-	-	-	-	-	-	-	-	-	-	-	-	-	-	-
'AI+NK+ICB+AM'	0.958341	0.863239	-	0.859214	-	-	-	0.899832	-	0.894801	-	-	-	-	0.797187	-	-	-	-	-	-	-	-	-	-	-	-	-	-	0.862019	-	-	-	-	-	-	-	-	-	-	-	-	-	-	-	-	-	-	-
'AI+AR+ICB+AM'	0.905444	0.748469	-	-	0.77307	-	-	0.820976	-	-	0.839169	-	-	-	-	0.710855	-	-	-	-	-	-	-	-	-	-	-	-	-	-	0.805372	-	-	-	-	-	-	-	-	-	-	-	-	-	-	-	-	-	-
'AI+AR+NK+AM'	1.00636	1.03194	-	-	-	0.891793	-	1.02447	-	-	-	0.955702	-	-	-	-	0.909416	-	-	-	-	-	-	-	-	-	-	-	-	-	-	0.953231	-	-	-	-	-	-	-	-	-	-	-	-	-	-	-	-	-
'AI+AR+NK+ICB'	0.951839	0.834009	-	-	-	-	0.83811	0.878354	-	-	-	-	0.883555	-	-	-	-	0.78104	-	-	-	-	-	-	-	-	-	-	-	-	-	-	0.852741	-	-	-	-	-	-	-	-	-	-	-	-	-	-	-	-
'V+NK+ICB+AM'	0.982122	-	0.964915	0.8827	-	-	-	-	0.961947	0.917296	-	-	-	-	-	-	-	-	0.882044	-	-	-	-	-	-	-	-	-	-	-	-	-	-	0.916982	-	-	-	-	-	-	-	-	-	-	-	-	-	-	-
'V+AR+ICB+AM'	0.9779	-	0.995338	-	0.936492	-	-	-	0.975286	-	0.952667	-	-	-	-	-	-	-	-	0.937783	-	-	-	-	-	-	-	-	-	-	-	-	-	-	0.952693	-	-	-	-	-	-	-	-	-	-	-	-	-	-
'V+AR+NK+AM'	1.00377	-	0.959327	-	-	0.789589	-	-	0.97901	-	-	0.902452	-	-	-	-	-	-	-	-	0.799124	-	-	-	-	-	-	-	-	-	-	-	-	-	-	0.909069	-	-	-	-	-	-	-	-	-	-	-	-	-
'V+AR+NK+ICB'	0.97746	-	0.98086	-	-	-	0.89645	-	0.968216	-	-	-	0.927626	-	-	-	-	-	-	-	-	0.894077	-	-	-	-	-	-	-	-	-	-	-	-	-	-	0.925909	-	-	-	-	-	-	-	-	-	-	-	-
'V+AI+ICB+AM'	0.95797	-	-	0.865566	0.890158	-	-	-	-	0.892797	0.914304	-	-	-	-	-	-	-	-	-	-	-	0.891353	-	-	-	-	-	-	-	-	-	-	-	-	-	-	0.920967	-	-	-	-	-	-	-	-	-	-	-
'V+AI+NK+AM'	1.00367	-	-	0.786684	-	0.735037	-	-	-	0.876066	-	0.89124	-	-	-	-	-	-	-	-	-	-	-	0.754651	-	-	-	-	-	-	-	-	-	-	-	-	-	-	0.894223	-	-	-	-	-	-	-	-	-	-
'V+AI+NK+ICB'	0.937811	-	-	0.773453	-	-	0.779988	-	-	0.838136	-	-	0.84835	-	-	-	-	-	-	-	-	-	-	-	0.732819	-	-	-	-	-	-	-	-	-	-	-	-	-	-	0.819858	-	-	-	-	-	-	-	-	-
'V+AI+AR+AM'	1.00196	-	-	-	0.427795	0.497155	-	-	-	-	0.661104	0.76721	-	-	-	-	-	-	-	-	-	-	-	-	-	0.508212	-	-	-	-	-	-	-	-	-	-	-	-	-	-	0.75928	-	-	-	-	-	-	-	-
'V+AI+AR+ICB'	0.952738	-	-	-	0.906076	-	0.882943	-	-	-	0.920832	-	0.905707	-	-	-	-	-	-	-	-	-	-	-	-	-	0.912268	-	-	-	-	-	-	-	-	-	-	-	-	-	-	0.93767	-	-	-	-	-	-	-
'V+AI+AR+NK'	1.0197	-	-	-	-	0.695442	0.741001	-	-	-	-	0.87065	0.853937	-	-	-	-	-	-	-	-	-	-	-	-	-	-	0.723643	-	-	-	-	-	-	-	-	-	-	-	-	-	-	0.874544	-	-	-	-	-	-
'CX+NK+ICB+AM'	-	0.932469	0.975518	0.914422	-	-	-	-	-	-	-	-	-	0.913848	0.875925	-	-	-	0.911642	-	-	-	-	-	-	-	-	-	-	-	-	-	-	-	-	-	-	-	-	-	-	-	-	0.877566	-	-	-	-	-
'CX+AR+ICB+AM'	-	0.902067	0.99603	-	0.922717	-	-	-	-	-	-	-	-	0.900598	-	0.881255	-	-	-	0.924823	-	-	-	-	-	-	-	-	-	-	-	-	-	-	-	-	-	-	-	-	-	-	-	-	0.883285	-	-	-	-
'CX+AR+NK+AM'	-	1.01831	0.977671	-	-	0.902391	-	-	-	-	-	-	-	0.99256	-	-	0.926482	-	-	-	0.904492	-	-	-	-	-	-	-	-	-	-	-	-	-	-	-	-	-	-	-	-	-	-	-	-	0.933885	-	-	-
'CX+AR+NK+ICB'	-	0.913373	0.983751	-	-	-	0.912009	-	-	-	-	-	-	0.905489	-	-	-	0.875647	-	-	-	0.908048	-	-	-	-	-	-	-	-	-	-	-	-	-	-	-	-	-	-	-	-	-	-	-	-	0.874669	-	-
'CX+AI+ICB+AM'	-	0.887101	-	0.922924	0.909769	-	-	-	-	-	-	-	-	-	0.834275	0.847666	-	-	-	-	-	-	0.922292	-	-	-	-	-	-	-	-	-	-	-	-	-	-	-	-	-	-	-	-	-	-	-	-	0.877638	-
'CX+AI+NK+AM'	-	1.01995	-	0.875317	-	0.881812	-	-	-	-	-	-	-	-	0.888269	-	0.926396	-	-	-	-	-	-	0.871958	-	-	-	-	-	-	-	-	-	-	-	-	-	-	-	-	-	-	-	-	-	-	-	-	0.938238
'CX+AI+NK+ICB'	-	0.874192	-	0.856997	-	-	0.850937	-	-	-	-	-	-	-	0.788378	-	-	0.800602	-	-	-	-	-	-	0.80832	-	-	-	-	-	-	-	-	-	-	-	-	-	-	-	-	-	-	-	-	-	-	-	-
'CX+AI+AR+AM'	-	0.994913	-	-	0.649961	0.726634	-	-	-	-	-	-	-	-	-	0.647318	0.808965	-	-	-	-	-	-	-	-	0.69403	-	-	-	-	-	-	-	-	-	-	-	-	-	-	-	-	-	-	-	-	-	-	-
'CX+AI+AR+ICB'	-	0.862962	-	-	0.913689	-	0.918677	-	-	-	-	-	-	-	-	0.836219	-	0.833419	-	-	-	-	-	-	-	-	0.930775	-	-	-	-	-	-	-	-	-	-	-	-	-	-	-	-	-	-	-	-	-	-
'CX+AI+AR+NK'	-	1.04286	-	-	-	0.870515	0.852267	-	-	-	-	-	-	-	-	-	0.910464	0.869976	-	-	-	-	-	-	-	-	-	0.852872	-	-	-	-	-	-	-	-	-	-	-	-	-	-	-	-	-	-	-	-	-
'CX+V+ICB+AM'	-	-	0.968622	0.902994	0.943061	-	-	-	-	-	-	-	-	-	-	-	-	-	0.904236	0.932877	-	-	0.930935	-	-	-	-	-	-	-	-	-	-	-	-	-	-	-	-	-	-	-	-	-	-	-	-	-	-
'CX+V+NK+AM'	-	-	0.996431	0.890946	-	0.827946	-	-	-	-	-	-	-	-	-	-	-	-	0.87726	-	0.825246	-	-	0.830518	-	-	-	-	-	-	-	-	-	-	-	-	-	-	-	-	-	-	-	-	-	-	-	-	-
'CX+V+NK+ICB'	-	-	0.965085	0.866091	-	-	0.882943	-	-	-	-	-	-	-	-	-	-	-	0.863378	-	-	0.868183	-	-	0.836403	-	-	-	-	-	-	-	-	-	-	-	-	-	-	-	-	-	-	-	-	-	-	-	-
'CX+V+AR+AM'	-	-	0.99396	-	0.669021	0.652826	-	-	-	-	-	-	-	-	-	-	-	-	-	0.68967	0.673301	-	-	-	-	0.664317	-	-	-	-	-	-	-	-	-	-	-	-	-	-	-	-	-	-	-	-	-	-	-
'CX+V+AR+ICB'	-	-	0.996014	-	0.969163	-	0.941268	-	-	-	-	-	-	-	-	-	-	-	-	0.966745	-	0.940259	-	-	-	-	0.959903	-	-	-	-	-	-	-	-	-	-	-	-	-	-	-	-	-	-	-	-	-	-
'CX+V+AR+NK'	-	-	0.952091	-	-	0.759268	0.819837	-	-	-	-	-	-	-	-	-	-	-	-	-	0.769848	0.806578	-	-	-	-	-	0.78791	-	-	-	-	-	-	-	-	-	-	-	-	-	-	-	-	-	-	-	-	-
'CX+V+AI+AM'	-	-	-	0.988294	0.709151	0.668055	-	-	-	-	-	-	-	-	-	-	-	-	-	-	-	-	0.850353	0.723835	-	0.666524	-	-	-	-	-	-	-	-	-	-	-	-	-	-	-	-	-	-	-	-	-	-	-
'CX+V+AI+ICB'	-	-	-	0.917914	1.00423	-	0.936851	-	-	-	-	-	-	-	-	-	-	-	-	-	-	-	0.954139	-	0.876965	-	0.968652	-	-	-	-	-	-	-	-	-	-	-	-	-	-	-	-	-	-	-	-	-	-
'CX+V+AI+NK'	-	-	-	0.71551	-	0.679445	0.68973	-	-	-	-	-	-	-	-	-	-	-	-	-	-	-	-	0.715163	0.645498	-	-	0.712779	-	-	-	-	-	-	-	-	-	-	-	-	-	-	-	-	-	-	-	-	-
'CX+V+AI+AR'	-	-	-	-	0.731521	0.64355	0.982108	-	-	-	-	-	-	-	-	-	-	-	-	-	-	-	-	-	-	0.652585	0.879191	0.710505	-	-	-	-	-	-	-	-	-	-	-	-	-	-	-	-	-	-	-	-	-
'AI+AR+NK+ICB+AM'	0.985478	0.929408	-	-	-	-	-	0.949598	-	-	-	-	-	-	-	-	-	-	-	-	-	-	-	-	-	-	-	-	-	-	-	-	-	-	-	-	-	-	-	-	-	-	-	-	-	-	-	-	-
'V+AR+NK+ICB+AM'	0.995098	-	0.994651	-	-	-	-	-	0.992077	-	-	-	-	-	-	-	-	-	-	-	-	-	-	-	-	-	-	-	-	-	-	-	-	-	-	-	-	-	-	-	-	-	-	-	-	-	-	-	-
'V+AI+NK+ICB+AM'	0.984833	-	-	0.908705	-	-	-	-	-	0.935076	-	-	-	-	-	-	-	-	-	-	-	-	-	-	-	-	-	-	-	-	-	-	-	-	-	-	-	-	-	-	-	-	-	-	-	-	-	-	-
'V+AI+AR+ICB+AM'	0.978834	-	-	-	0.936951	-	-	-	-	-	0.953628	-	-	-	-	-	-	-	-	-	-	-	-	-	-	-	-	-	-	-	-	-	-	-	-	-	-	-	-	-	-	-	-	-	-	-	-	-	-
'V+AI+AR+NK+AM'	1.00512	-	-	-	-	0.81214	-	-	-	-	-	0.912592	-	-	-	-	-	-	-	-	-	-	-	-	-	-	-	-	-	-	-	-	-	-	-	-	-	-	-	-	-	-	-	-	-	-	-	-	-
'V+AI+AR+NK+ICB'	0.98102	-	-	-	-	-	0.908889	-	-	-	-	-	0.936286	-	-	-	-	-	-	-	-	-	-	-	-	-	-	-	-	-	-	-	-	-	-	-	-	-	-	-	-	-	-	-	-	-	-	-	-
'CX+AR+NK+ICB+AM'	-	0.958841	0.993341	-	-	-	-	-	-	-	-	-	-	0.956365	-	-	-	-	-	-	-	-	-	-	-	-	-	-	-	-	-	-	-	-	-	-	-	-	-	-	-	-	-	-	-	-	-	-	-
'CX+AI+NK+ICB+AM'	-	0.938272	-	0.930374	-	-	-	-	-	-	-	-	-	-	0.895533	-	-	-	-	-	-	-	-	-	-	-	-	-	-	-	-	-	-	-	-	-	-	-	-	-	-	-	-	-	-	-	-	-	-
'CX+AI+AR+ICB+AM'	-	0.905577	-	-	0.921725	-	-	-	-	-	-	-	-	-	-	0.884651	-	-	-	-	-	-	-	-	-	-	-	-	-	-	-	-	-	-	-	-	-	-	-	-	-	-	-	-	-	-	-	-	-
'CX+AI+AR+NK+AM'	-	1.01753	-	-	-	0.912846	-	-	-	-	-	-	-	-	-	-	0.933888	-	-	-	-	-	-	-	-	-	-	-	-	-	-	-	-	-	-	-	-	-	-	-	-	-	-	-	-	-	-	-	-
'CX+AI+AR+NK+ICB'	-	0.922033	-	-	-	-	0.920759	-	-	-	-	-	-	-	-	-	-	0.888067	-	-	-	-	-	-	-	-	-	-	-	-	-	-	-	-	-	-	-	-	-	-	-	-	-	-	-	-	-	-	-
'CX+V+NK+ICB+AM'	-	-	0.980017	0.932997	-	-	-	-	-	-	-	-	-	-	-	-	-	-	0.932574	-	-	-	-	-	-	-	-	-	-	-	-	-	-	-	-	-	-	-	-	-	-	-	-	-	-	-	-	-	-
'CX+V+AR+ICB+AM'	-	-	0.997433	-	0.973399	-	-	-	-	-	-	-	-	-	-	-	-	-	-	0.97348	-	-	-	-	-	-	-	-	-	-	-	-	-	-	-	-	-	-	-	-	-	-	-	-	-	-	-	-	-
'CX+V+AR+NK+AM'	-	-	0.977552	-	-	0.855004	-	-	-	-	-	-	-	-	-	-	-	-	-	-	0.861732	-	-	-	-	-	-	-	-	-	-	-	-	-	-	-	-	-	-	-	-	-	-	-	-	-	-	-	-
'CX+V+AR+NK+ICB'	-	-	0.99093	-	-	-	0.945642	-	-	-	-	-	-	-	-	-	-	-	-	-	-	0.944142	-	-	-	-	-	-	-	-	-	-	-	-	-	-	-	-	-	-	-	-	-	-	-	-	-	-	-
'CX+V+AI+ICB+AM'	-	-	-	0.928585	0.953068	-	-	-	-	-	-	-	-	-	-	-	-	-	-	-	-	-	0.945499	-	-	-	-	-	-	-	-	-	-	-	-	-	-	-	-	-	-	-	-	-	-	-	-	-	-
'CX+V+AI+NK+AM'	-	-	-	0.876589	-	0.817389	-	-	-	-	-	-	-	-	-	-	-	-	-	-	-	-	-	0.833216	-	-	-	-	-	-	-	-	-	-	-	-	-	-	-	-	-	-	-	-	-	-	-	-	-
'CX+V+AI+NK+ICB'	-	-	-	0.888463	-	-	0.894518	-	-	-	-	-	-	-	-	-	-	-	-	-	-	-	-	-	0.859867	-	-	-	-	-	-	-	-	-	-	-	-	-	-	-	-	-	-	-	-	-	-	-	-
'CX+V+AI+AR+AM'	-	-	-	-	0.66655	0.66147	-	-	-	-	-	-	-	-	-	-	-	-	-	-	-	-	-	-	-	0.671955	-	-	-	-	-	-	-	-	-	-	-	-	-	-	-	-	-	-	-	-	-	-	-
'CX+V+AI+AR+ICB'	-	-	-	-	0.964645	-	0.943434	-	-	-	-	-	-	-	-	-	-	-	-	-	-	-	-	-	-	-	0.959833	-	-	-	-	-	-	-	-	-	-	-	-	-	-	-	-	-	-	-	-	-	-
'CX+V+AI+AR+NK'	-	-	-	-	-	0.781984	0.838977	-	-	-	-	-	-	-	-	-	-	-	-	-	-	-	-	-	-	-	-	0.807258	-	-	-	-	-	-	-	-	-	-	-	-	-	-	-	-	-	-	-	-	-
'V+AI+AR+NK+ICB+AM'	0.995829	-	-	-	-	-	-	-	-	-	-	-	-	-	-	-	-	-	-	-	-	-	-	-	-	-	-	-	-	-	-	-	-	-	-	-	-	-	-	-	-	-	-	-	-	-	-	-	-
'CX+AI+AR+NK+ICB+AM'	-	0.963351	-	-	-	-	-	-	-	-	-	-	-	-	-	-	-	-	-	-	-	-	-	-	-	-	-	-	-	-	-	-	-	-	-	-	-	-	-	-	-	-	-	-	-	-	-	-	-
'CX+V+AR+NK+ICB+AM'	-	-	0.997092	-	-	-	-	-	-	-	-	-	-	-	-	-	-	-	-	-	-	-	-	-	-	-	-	-	-	-	-	-	-	-	-	-	-	-	-	-	-	-	-	-	-	-	-	-	-
'CX+V+AI+NK+ICB+AM'	-	-	-	0.948597	-	-	-	-	-	-	-	-	-	-	-	-	-	-	-	-	-	-	-	-	-	-	-	-	-	-	-	-	-	-	-	-	-	-	-	-	-	-	-	-	-	-	-	-	-
'CX+V+AI+AR+ICB+AM'	-	-	-	-	0.973475	-	-	-	-	-	-	-	-	-	-	-	-	-	-	-	-	-	-	-	-	-	-	-	-	-	-	-	-	-	-	-	-	-	-	-	-	-	-	-	-	-	-	-	-
'CX+V+AI+AR+NK+AM'	-	-	-	-	-	0.869282	-	-	-	-	-	-	-	-	-	-	-	-	-	-	-	-	-	-	-	-	-	-	-	-	-	-	-	-	-	-	-	-	-	-	-	-	-	-	-	-	-	-	-
'CX+V+AI+AR+NK+ICB'	-	-	-	-	-	-	0.951565	-	-	-	-	-	-	-	-	-	-	-	-	-	-	-	-	-	-	-	-	-	-	-	-	-	-	-	-	-	-	-	-	-	-	-	-	-	-	-	-	-	-
'CX+V+AI+AR+NK+ICB+AM'	-	-	-	-	-	-	-	-	-	-	-	-	-	-	-	-	-	-	-	-	-	-	-	-	-	-	-	-	-	-	-	-	-	-	-	-	-	-	-	-	-	-	-	-	-	-	-	-	-
[truncated: 78 more columns]
